# Supplementary material for: Functional Study of miR-27a in Human Hepatic Stellate Cells by Proteomic Analysis: Comprehensive View and a Role in Myogenic Tans-Differentiation
Source: PLoS One. 2014 Sep 29;9(9):e108351. doi: 10.1371/journal.pone.0108351 (PMC4180938; doi:10.1371/journal.pone.0108351)
Supplement: Table S2 — Protein List of 2 Independent 2D nano-LC-MS/MS Analysis of LX2/miR-27a and LX2/miR-neg. (XLS) [file pone.0108351.s004.xls]

## Sheet: Sheet1
Table S2 Protein List of 2 Independent 2D nano-LC-MS/MS Analysis of LX2/miR-27a and LX2/miR-neg
Proteins from LX2/miR-27a were labeled with heavy isotope (H) tagging and those from LX2/miR-neg were labeled with light isotope (L) tagging.
N	Unused Sample 1	Unused Sample 2	Total Sample 1	Total Sample 2	%Cov(95) Sample 1	%Cov(95) Sample 2	Accession	Name	H:L Sample 1	H:L Sample 2	Mean	SD	RSD
1	61.35	45.37	61.35	45.37	18.8515	16.2448	IPI00333541.6	FLNA Isoform 1 of Filamin-A	0.889063	0.921898	0.90548	0.0232179	0.0256415
2	36.04	31.4	36.04	31.4	43.2432	28.6036	IPI00011654.2	TUBB Tubulin beta chain
3	33.66	43.41	33.66	43.41	8.57143	10.3571	IPI00019502.3	MYH9 Isoform 1 of Myosin-9	1.01679	0.990486	1.00364	0.018601	0.0185336
4		33.62		33.62		35.7333	IPI00021440.1	ACTG1 Actin, cytoplasmic 2		1.00858	1.00858
5	32.53		32.53		37.8667		IPI00894498.1	ACTB Beta actin variant (Fragment)	0.894241		0.894241
6	31.72	26.58	31.49	27.11	8.89643	7.86078	IPI00021812.2	AHNAK Neuroblast differentiation-associated protein AHNAK	1.08853	1.2085	1.14851	0.0848312	0.0738618
7	31.43	25.74	32	26.59	14.0524	10.9761	IPI00900293.1	- Filamin B	1.22233	1.22213	1.22223	0.000140096	0.000114623
8	30.57	24.48	30.57	24.48	13.9503	10.9116	IPI00414676.6	HSP90AB1 Heat shock protein HSP 90-beta	0.972326	1.00258	0.987451	0.0213904	0.0216622
9	29.96	29.16	31.8	30.73	9.43119	9.13761	IPI00178352.5	FLNC Isoform 1 of Filamin-C	0.666426	0.712245	0.689336	0.0323992	0.0470006
10	26.84	11.43	26.84	22	16.2459	15.5873	IPI00013808.1	ACTN4 Alpha-actinin-4	1.1037	1.1463	1.125	0.0301243	0.0267772
11	23.92	25.68	23.92	25.68	24.6753	28.7879	IPI00396485.3	EEF1A1 Elongation factor 1-alpha 1	0.942182	0.898975	0.920579	0.0305522	0.033188
12	23.89	17	23.89	17	26.1803	20.1717	IPI00418471.6	VIM Vimentin	0.755479	0.695929	0.725704	0.0421083	0.0580241
13	22.87	24.88	22.87	24.88	34.8066	25.1381	IPI00788737.1	GAPDH 39 kDa protein	1.03584	1.04676	1.0413	0.00771945	0.00741326
14	22.57	20.59	22.57	20.59	34.2742	39.5161	IPI00010779.4	TPM4 Isoform 1 of Tropomyosin alpha-4 chain	1.0583	1.20534	1.13182	0.103972	0.0918621
15	22.09	20.25	22.09	20.25	9.70819	11.055	IPI00237884.3	AKAP12 Isoform 1 of A-kinase anchor protein 12	0.836716	0.820998	0.828857	0.0111145	0.0134095
16	21.95	19.14	21.95	19.14	61.039	66.8831	IPI00218733.6	SOD1 Superoxide dismutase [Cu-Zn]	0.940873	0.973128	0.957001	0.0228075	0.0238323
17	21.86	20.47	21.86	20.47	28.8684	28.4065	IPI00794663.1	TUBA4A Putative uncharacterized protein TUBA4A	1.12774	1.08774	1.10774	0.0282821	0.0255313
18	20.69	16.27	25.71	21.69	13.3489	9.13349	IPI00382470.3	HSP90AA1 heat shock protein 90kDa alpha (cytosolic), class A member 1 isoform 1	0.894022	0.879632	0.886827	0.0101753	0.0114738
19	19.9	18.15	19.9	18.15	18.7646	13.7529	IPI00186290.6	EEF2 Elongation factor 2	0.990761	0.91137	0.951065	0.0561382	0.0590266
20	18.06	12.85	18.06	12.85	31.1005	26.7943	IPI00796333.1	ALDOA cDNA FLJ56890, highly similar to Fructose-bisphosphate aldolase A	0.939775	0.807024	0.8734	0.093869	0.107475
21	17.86	24.76	17.86	24.76	56.5022	59.6413	IPI00018352.1	UCHL1 Ubiquitin carboxyl-terminal hydrolase isozyme L1	0.820647	0.856827	0.838737	0.0255828	0.0305016
22	17.14	14.06	17.14	14.06	18.1501	15.5323	IPI00784154.1	HSPD1 60 kDa heat shock protein, mitochondrial	1.09738	1.06861	1.08299	0.0203476	0.0187883
23	16.01	15.6	16.01	15.6	13.0031	14.5511	IPI00003865.1	HSPA8 Isoform 1 of Heat shock cognate 71 kDa protein	0.985067	1.01033	0.997697	0.0178619	0.0179031
24	15.85	20.39	15.85	20.39	5.66706	7.79221	IPI00298994.6	TLN1 Talin-1	0.977966	0.920078	0.949022	0.0409331	0.0431318
25	15.47	7.06	15.47	7.06	11.3325	5.97758	IPI00027230.3	HSP90B1 Endoplasmin	1.09527	1.13676	1.11601	0.0293373	0.0262877
26	15.02	6.68	18.79	10.29	34.6756	6.4877	IPI00646779.2	TUBB6 TUBB6 protein	0.722144	0.673258	0.697701	0.0345674	0.0495447
27	14.93	14.53	14.93	14.53	28.3217	30.0699	IPI00465028.7	TPI1 Isoform 1 of Triosephosphate isomerase	0.895807	0.924031	0.909919	0.0199576	0.0219334
28	14.82	12.03	14.82	13.34	19.6172	19.6172	IPI00010471.5	LCP1 Plastin-2	0.980047	0.89752	0.938784	0.0583553	0.0621605
29	14.8	20.49	14.8	20.49	21.157	29.2562	IPI00479186.6	PKM2 cDNA FLJ56065, highly similar to Pyruvate kinase isozyme M1	0.924822	0.857118	0.89097	0.0478737	0.0537321
30	14.6	11.89	14.6	11.89	6.87055	4.95663	IPI00873210.1	FN1 263 kDa protein	0.517492	0.564246	0.540869	0.0330597	0.0611234
31	14.3	15.9	14.3	15.9	60.9272	50.3311	IPI00789605.1	MYL6;MYL6B Isoform Smooth muscle of Myosin light polypeptide 6	1.04942	1.03579	1.04261	0.00963764	0.00924377
32	12.61	7.89	12.61	7.89	23.3728	16.568	IPI00291006.1	MDH2 Malate dehydrogenase, mitochondrial	1.03421	0.923176	0.978691	0.0785106	0.08022
33	12.42	15.85	12.42	15.85	46.6667	79.2593	IPI00219219.3	LGALS1 Galectin-1	0.943298	0.965167	0.954232	0.0154638	0.0162055
34	12.08	13.22	12.08	13.22	2.22168	2.70996	IPI00786995.1	LOC731751 similar to DNA dependent protein kinase catalytic subunit	1.14802	1.0194	1.08371	0.0909505	0.0839253
35	12.08	10.12	12.08	10.12	50.7937	50.7937	IPI00239077.5	HINT1 Histidine triad nucleotide-binding protein 1	0.935798	0.902085	0.918942	0.0238389	0.0259417
36	12.05	10.17	12.05	10.17	8.69955	8.69955	IPI00793443.1	IPO5 importin 5	0.836546	0.773262	0.804904	0.0447489	0.0555954
37	11.58	11.86	11.58	11.86	15.3392	15.3392	IPI00455315.4	ANXA2 Annexin A2	0.79414	0.805024	0.799582	0.0076958	0.00962478
38	11.57	7.77	11.57	7.77	11.2342	10.9177	IPI00020513.2	ZYX Zyxin	0.921425	0.860824	0.891125	0.0428511	0.0480865
39	11.5	11.06	11.5	11.06	40.9357	28.655	IPI00895852.1	CNBP zinc finger protein 9 isoform 5	0.892629	0.976262	0.934446	0.0591377	0.0632864
40	11.49	16.15	11.49	16.15	4.22623	9.50901	IPI00298281.3	LAMC1 Laminin subunit gamma-1	1.1105	1.05569	1.08309	0.0387591	0.0357855
41	11.49	9.22	11.49	9.22	25.9091	31.8182	IPI00647915.1	TAGLN2 24 kDa protein	0.881317	0.899038	0.890177	0.0125311	0.0140771
42	11.46	11.63	11.46	11.63	22.2892	22.8916	IPI00012011.6	CFL1 Cofilin-1	0.954224	0.909975	0.932099	0.031289	0.0335683
43	10.66	6.81	10.66	8.73	14.5086	14.1966	IPI00845339.1	HSPA1B;HSPA1A cDNA FLJ54392, highly similar to Heat shock 70 kDa protein 1	0.963532	1.07412	1.01883	0.0782003	0.0767551
44	10.54	10.46	10.54	10.46	7.2095	8.14249	IPI00641153.2	GLG1 Golgi apparatus protein 1	0.855883	0.92996	0.892921	0.0523803	0.0586617
45	10.45	11.09	10.45	11.09	1.85739	1.94278	IPI00014898.3	PLEC1 Isoform 1 of Plectin-1	1.06419	1.14014	1.10216	0.0537049	0.0487267
46	10.36	7.49	10.36	7.65	6.54762	4.28571	IPI00002966.2	HSPA4 Heat shock 70 kDa protein 4	0.965311	0.905594	0.935453	0.0422262	0.0451399
47	10.28	12.48	10.28	12.48	7.98526	11.5116	IPI00218993.1	HSPH1 Isoform Beta of Heat shock protein 105 kDa	0.87787	0.940215	0.909043	0.0440849	0.048496
48	10.28	6.7	10.28	6.7	38.0531	38.0531	IPI00015077.1	EIF1 Eukaryotic translation initiation factor 1	1.02981	1.07391	1.05186	0.0311796	0.0296424
49	10.16	9.76	10.16	9.76	3.34378	3.37861	IPI00328113.2	FBN1 Fibrillin-1	1.34546	1.3842	1.36483	0.027397	0.0200735
50	10.08	10.92	10.08	10.92	15.5714	15.5714	IPI00872686.1	CAPN2 Putative uncharacterized protein CAPN2	0.827364	0.797351	0.812358	0.0212229	0.0261251
51	10.05	8.97	10.05	8.97	18.5535	34.2767	IPI00215911.3	APEX1 DNA-(apurinic or apyrimidinic site) lyase	0.936837	0.826943	0.88189	0.0777067	0.0881138
52	10.03	10.42	10.03	10.42	10.2649	10.5376	IPI00215948.4	CTNNA1 Isoform 1 of Catenin alpha-1	0.891427	0.927389	0.909408	0.0254292	0.0279624
53	10.03	2	10.03	11.42	11.5079	12.1762	IPI00760715.1	CAST calpastatin isoform e	0.87005	0.792482	0.831266	0.0548488	0.0659822
54	10.03	10	10.03	10	24.3028	26.5217	IPI00514154.2	UCHL3 Ubiquitin carboxyl-terminal esterase L3	0.791049	0.793763	0.792406	0.00191933	0.00242215
55	10.01	6.01	10.01	6.01	9.02413	6.08604	IPI00299608.3	PSMD1 Isoform 1 of 26S proteasome non-ATPase regulatory subunit 1	0.993194	0.988719	0.990957	0.0031646	0.00319348
56	10	8.93	10	8.93	20.2991	13.8889	IPI00386755.2	ERO1L ERO1-like protein alpha	0.799607	0.767788	0.783697	0.0224994	0.0287093
57	9.98	5.67	9.98	5.67	18.894	11.0599	IPI00465248.5	ENO1 Isoform alpha-enolase of Alpha-enolase	0.871152	1.0525	0.961827	0.128234	0.133324
58	9.84	8.89	9.84	8.89	15.3439	23.8095	IPI00647268.1	RHOC Ras homolog gene family, member C	1.32819	1.1748	1.2515	0.108462	0.086666
59	9.8		9.8		49.7175		IPI00604523.1	MRCL3 Myosin regulatory light chain MRCL3 variant	0.787232		0.787232
60	9.71	3.43	9.71	3.43	8.44854	4.14747	IPI00295624.4	DBN1 Isoform 2 of Drebrin	1.05858	1.10807	1.08332	0.0349966	0.0323049
61	9.7	7.55	9.7	7.55	57.3529	55.8824	IPI00010863.5	ATOX1 Copper transport protein ATOX1	1.05714	0.936439	0.996787	0.085346	0.085621
62	9.69	7.81	9.69	7.81	11.1888	11.1498	IPI00903278.1	HNRNPD P37 AUF1	1.03873	1.13253	1.08563	0.0663272	0.0610956
63	9.68	13.8	9.68	13.8	10.9123	16.129	IPI00219825.2	PSAP Prosaposin	0.76436	0.677075	0.720717	0.06172	0.0856369
64	9.46	6.19	9.46	6.19	19.6765	11.5903	IPI00647457.2	HLA-A Major histocompatibility complex, class I, A	1.09328	0.885895	0.989588	0.146644	0.148187
65		9.55		9.55		15.7303	IPI00910732.1	- cDNA FLJ56053, highly similar to Serine/threonine-protein phosphatase 2A 65 kDa regulatory subunit A alpha isoform		1.06221	1.06221
66	9.35	10.07	9.35	10.07	25.3589	25.3589	IPI00449263.1	ANP32A ANP32A protein (Fragment)	1.20688	1.1691	1.18799	0.0267203	0.022492
67	9.25	9.02	9.25	9.02	15.1079	12.2302	IPI00169383.3	PGK1 Phosphoglycerate kinase 1	0.952266	0.904958	0.928612	0.0334519	0.0360236
68	9.16	6.06	9.16	6.06	10.5263	6.26566	IPI00749250.2	ACTR2 45 kDa protein	0.996318	0.864521	0.93042	0.0931943	0.100164
69	9.15	2.02	9.15	2.06	21.03	9.44206	IPI00903323.1	- cDNA FLJ38640 fis, clone HHDPC2003472, highly similar to CHLORIDE INTRACELLULAR CHANNEL PROTEIN 4	1.25137	1.12047	1.18592	0.0925592	0.0780487
70	9.14	8.19	9.14	8.19	17.9104	20.8955	IPI00646512.1	RBBP7 Retinoblastoma binding protein 7	1.07521	1.08408	1.07964	0.00627322	0.00581045
71	9	10.54	9	10.54	12.47	16.7866	IPI00020599.1	CALR Calreticulin	0.976496	1.06198	1.01924	0.0604431	0.0593024
72	8.92	9.86	8.92	9.86	11.0422	14.268	IPI00871453.1	VCP 89 kDa protein	0.86048	0.899791	0.880135	0.0277969	0.0315825
73		8.8		8.8		32.3129	IPI00549248.4	NPM1 Isoform 1 of Nucleophosmin		1.08548	1.08548
74	8.84	13.72	8.84	13.72	10.3261	21.4286	IPI00376005.2	EIF5A Isoform 2 of Eukaryotic translation initiation factor 5A-1	0.891873	0.860187	0.87603	0.0224054	0.0255761
75	8.65	22.73	23.39	22.73	15.8643	15.2466	IPI00759776.1	ACTN1 actinin, alpha 1 isoform a	0.950983	0.84092	0.895952	0.0778263	0.0868644
76	8.45	11.03	8.45	11.03	10.0441	10.4846	IPI00888475.1	MAP4 Isoform 6 of Microtubule-associated protein 4	0.995742	0.944526	0.970134	0.036215	0.0373299
77	8.39	2	8.39	4.15	15.311	13.3971	IPI00219097.4	HMGB2 High mobility group protein B2	1.37809	1.29437	1.33623	0.0591963	0.0443011
78	8.35	8.3	8.35	8.3	3.3796	3.3796	IPI00009342.1	IQGAP1 Ras GTPase-activating-like protein IQGAP1	1.26576	1.45261	1.35918	0.132125	0.0972091
79	8.27	5.34	8.27	5.34	4.35065	2.33766	IPI00856098.1	- p180/ribosome receptor	1.07386	0.907673	0.990767	0.117513	0.118608
80	8.23	8.05	8.23	8.05	20.1087	14.6739	IPI00789029.1	NAP1L1 cDNA FLJ30458 fis, clone BRACE2009421, highly similar to NUCLEOSOME ASSEMBLY PROTEIN 1-LIKE 1	0.933291	1.06005	0.996671	0.0896332	0.0899326
81	8.14	7.4	8.99	7.4	7.85714	8.33333	IPI00011274.3	HNRPDL Isoform 1 of Heterogeneous nuclear ribonucleoprotein D-like	1.31144	1.13218	1.22181	0.126756	0.103745
82	8.12	7.31	8.12	7.31	9.43756	9.43756	IPI00306604.5	ITGA5 Integrin alpha-5	1.04581	1.17059	1.1082	0.0882379	0.0796226
83	8.12	7.54	8.12	7.54	21.9512	21.8905	IPI00879666.1	RANBP1 cDNA FLJ40340 fis, clone TESTI2032681, moderately similar to RAN-SPECIFIC GTPASE-ACTIVATING PROTEIN	0.885714	1.0033	0.944508	0.083147	0.0880321
84	8.1	10.25	8.1	10.25	8.90411	12.5571	IPI00001639.2	KPNB1 Importin subunit beta-1	0.905955	0.939886	0.92292	0.0239929	0.0259968
85	8.09	4.52	8.09	4.52	11.8644	6.61017	IPI00479946.3	STIP1 STIP1 protein	1.00654	1.00764	1.00709	0.000774828	0.000769372
86	8.08	4.19	8.08	4.19	5.82011	3.19258	IPI00219994.2	CSE1L Isoform 3 of Exportin-2	1.31012	1.48809	1.3991	0.125845	0.0899468
87	8.08	8.01	8.08	8.01	19.0889	13.8829	IPI00761017.2	TGFB1I1 Isoform 1 of Transforming growth factor beta-1-induced transcript 1 protein	1.08798	1.06632	1.07715	0.0153176	0.0142205
88	8	7.7	8	7.7	29.1005	29.1005	IPI00298547.3	PARK7 Protein DJ-1	1.08867	1.03525	1.06196	0.0377719	0.0355681
89	8	8.1	8	8.1	49.5238	49.5238	IPI00013895.1	S100A11 Protein S100-A11	0.842487	0.909634	0.87606	0.0474799	0.0541971
90	7.97	11.33	7.97	11.33	4.1791	5.49254	IPI00024067.4	CLTC Isoform 1 of Clathrin heavy chain 1	0.897399	0.867182	0.88229	0.0213672	0.0242179
91	7.97	7.66	7.97	7.66	17.4757	19.4175	IPI00647507.1	FKBP1A Peptidyl-prolyl cis-trans isomerase	1.16592	1.06895	1.11743	0.0685652	0.0613595
92	7.77	8.09	7.77	8.09	17.0561	17.2897	IPI00848161.1	BAT1 Isoform 1 of Spliceosome RNA helicase BAT1	1.11042	0.891127	1.00077	0.155062	0.154942
93	7.63	12.34	7.63	12.34	1.67886	2.32458	IPI00456969.1	DYNC1H1 Cytoplasmic dynein 1 heavy chain 1	1.12046	0.882817	1.00164	0.168037	0.167762
94	7.53	5.37	13.48	7.83	20.6897	20.1592	IPI00023006.1	ACTC1 Actin, alpha cardiac muscle 1
95	7.48	7.32	7.48	7.32	4.47514	4.86188	IPI00853454.1	LAMB1 200 kDa protein	1.3227	1.1345	1.2286	0.133077	0.108316
96	7.41	7.7	7.41	7.7	17.3152	16.1479	IPI00910316.1	- cDNA FLJ54333, highly similar to T-complex protein 1 subunit epsilon	0.918797	0.940171	0.929484	0.0151136	0.0162602
97	7.33	8.47	7.33	8.47	11.8443	14.5455	IPI00335634.5	PXN Isoform Beta of Paxillin	0.770038	0.872684	0.821361	0.0725819	0.0883678
98	7.3		7.3		24.4186		IPI00550900.1	TPT1 Translationally-controlled tumor protein	1.00618		1.00618
99	7.26	9.8	7.26	9.8	21.7158	26.0054	IPI00291238.4	FBLIM1 Isoform 1 of Filamin-binding LIM protein 1	1.1648	0.853501	1.00915	0.220125	0.218129
100	7.22	2.89	7.22	2.89	18.894	5.52995	IPI00872430.1	RPS8 25 kDa protein	0.887111		0.887111
101	7.22	9.63	7.22	9.63	23.8095	29.5238	IPI00219757.13	GSTP1 Glutathione S-transferase P	1.17015	1.04706	1.10861	0.0870377	0.0785109
102		7.53		7.53		26.1307	IPI00398922.4	PPP1R14B Protein phosphatase 1 regulatory subunit 14B		1.10914	1.10914
103	7.06		7.06		5.95238		IPI00908949.1	- cDNA FLJ53464, highly similar to Threonyl-tRNA synthetase, cytoplasmic	0.966161		0.966161
104	7.06	5.47	7.06	5.47	7.28972	7.28972	IPI00297779.7	CCT2 T-complex protein 1 subunit beta	1.06368	1.04159	1.05263	0.0156175	0.0148366
105	7.04	4.93	7.04	4.93	11.8072	11.8072	IPI00003881.5	HNRNPF Heterogeneous nuclear ribonucleoprotein F	0.950519	1.1387	1.04461	0.133061	0.127379
106	6.92	6.38	6.92	6.44	5.42299	10.4121	IPI00847663.2	- cDNA FLJ53558, highly similar to Protein disulfide-isomerase A3	0.946896	0.926858	0.936877	0.0141693	0.0151239
107	6.89	7.47	6.89	7.47	10.8553	8.22368	IPI00855767.1	RAP1GDS1 RAP1, GTP-GDP dissociation stimulator 1 isoform 1	1.29718	1.1182	1.20769	0.126557	0.104793
108		7.4		7.4		20.5556	IPI00003479.3	MAPK1 Mitogen-activated protein kinase 1		0.863631	0.863631
109	6.89	9.81	6.89	9.81	24.8756	36.8159	IPI00216138.6	TAGLN Transgelin	1.24171	1.21549	1.2286	0.0185387	0.0150893
110	6.78	8.06	6.78	8.06	9.35961	5.91133	IPI00745872.2	ALB Isoform 1 of Serum albumin	0.965717		0.965717
111	6.65	8.59	6.65	8.59	22.449	28.9796	IPI00018146.1	YWHAQ 14-3-3 protein theta	1.18363	1.18647	1.18505	0.00200796	0.00169441
112	6.62	13.46	8.64	13.46	12.5397	19.5238	IPI00216694.3	PLS3 plastin 3	0.918987	1.08519	1.00209	0.11752	0.117276
113	6.59	6.05	6.59	6.05	17.3077	14.7139	IPI00387130.1	CIAPIN1 Isoform 1 of Anamorsin	0.740407	0.863104	0.801755	0.0867596	0.108212
114	6.57	5.05	6.57	7.05	12.9518	15.9639	IPI00607708.3	LDHA Isoform 2 of L-lactate dehydrogenase A chain	0.93683	0.853548	0.895189	0.0588894	0.0657843
115	6.53	4.25	6.53	4.25	9.93485	6.67752	IPI00017617.1	DDX5 Probable ATP-dependent RNA helicase DDX5	0.72323	0.800536	0.761883	0.0546635	0.0717479
116	6.52	8.28	6.54	8.28	10.0394	10.3982	IPI00010796.1	P4HB Protein disulfide-isomerase	1.09913	0.97422	1.03668	0.0883282	0.0852032
117	6.5	7.46	6.5	7.46	8.86392	9.02256	IPI00549336.1	ITGB1 Isoform Beta-1D of Integrin beta-1	1.07263	1.1262	1.09942	0.0378832	0.0344575
118	6.39	6.18	6.39	6.18	9.28074	9.28074	IPI00022648.2	EIF5 Eukaryotic translation initiation factor 5	0.908392	0.920331	0.914362	0.00844189	0.00923255
119	6.39	6	6.39	6	19.6319	24.6154	IPI00789698.1	PTGES3 19 kDa protein	1.1622	1.16324	1.16272	0.000730405	0.000628187
120	6.3		6.3		7.59494		IPI00479786.5	KHSRP KH-type splicing regulatory protein	1.11302		1.11302
121	6.22	5.12	6.22	5.12	8.62944	6.59898	IPI00290142.5	CTPS CTP synthase 1	0.997437	1.12305	1.06024	0.088819	0.0837724
122	6.22	6.17	6.22	6.17	12.1475	12.1475	IPI00783491.1	RNH1 Ribonuclease/angiogenin inhibitor	1.13613	0.993683	1.06491	0.100726	0.0945869
123	6.18	4.28	6.18	4.28	8.20707	4.54545	IPI00749454.5	RFTN1 cDNA FLJ56561	1.13551	1.32684	1.23118	0.135291	0.109887
124	6.18	6	6.18	6	11.8252	11.8252	IPI00396967.2	FHL2 FHL2 isoform 5	0.964318	0.872541	0.918429	0.064896	0.0706598
125	6.17		6.17		5.9949		IPI00644224.2	- cDNA FLJ54020, highly similar to Heterogeneous nuclear ribonucleoprotein U	0.654188		0.654188
126	6.13	3.54	7.12	6.36	13.7324	11.6197	IPI00000230.6	TPM1 tropomyosin 1 alpha chain isoform 2	1.28819	1.36279	1.32549	0.0527446	0.0397925
127	6.12	3.5	6.12	3.5	7.45614	4.82456	IPI00029111.2	DPYSL3 DPYSL3 protein	0.899303	0.925238	0.91227	0.018339	0.0201026
128		6.52		6.52		5.70388	IPI00883857.1	HNRNPU Isoform Long of Heterogeneous nuclear ribonucleoprotein U		1.09615	1.09615
129	6.05	6.06	6.05	6.06	3.17142	3.09113	IPI00903213.1	IGF2R 274 kDa protein	0.885426	0.63557	0.760498	0.176674	0.232314
130	6.05	2.75	6.05	2.75	6.32369	1.60772	IPI00478255.1	PPP4R1 Isoform 2 of Serine/threonine-protein phosphatase 4 regulatory subunit 1	0.800923	0.727775	0.764349	0.0517238	0.0676704
131	6.04	8.86	6.04	8.86	37.6923	55.3846	IPI00179589.4	MTPN;LUZP6 Myotrophin	0.972361	0.829587	0.900974	0.100956	0.112052
132	6.03	6.65	6.03	6.65	22.1477	19.802	IPI00641107.2	CAPZB cDNA, FLJ93598, highly similar to Homo sapiens capping protein (actin filament) muscle Z-line, beta (CAPZB), mRNA	1.01951	0.822456	0.920985	0.139341	0.151295
133		6.31		6.31		15.0718	IPI00028091.3	ACTR3 Actin-related protein 3		0.953612	0.953612
134	6.03		6.03		10.6306		IPI00908543.1	- cDNA FLJ56133, highly similar to Serine/threonine-protein phosphatase 2A 65 kDa regulatory subunit A alpha isoform	0.905765		0.905765
135		6.26		6.26		5.39419	IPI00329633.5	TARS Threonyl-tRNA synthetase, cytoplasmic		0.938322	0.938322
136	6.02	9.7	6.02	9.7	4.27852	5.78859	IPI00021766.5	RTN4 Isoform 1 of Reticulon-4	0.700473	0.81016	0.755317	0.0775604	0.102686
137	6	6.02	6	6.02	5.39979	5.53781	IPI00182469.3	CTNND1 Isoform 1AB of Catenin delta-1	1.14032	1.0315	1.08591	0.0769461	0.0708588
138	6	10	6	10	6.20438	12.5912	IPI00784090.2	CCT8 T-complex protein 1 subunit theta	1.04364	1.04025	1.04194	0.00239445	0.00229806
139	6	8	6	8	17.0659	20.6587	IPI00219217.3	LDHB L-lactate dehydrogenase B chain	1.15958	1.0959	1.12774	0.0450291	0.0399287
140	6	6	6	6	26.4249	26.4249	IPI00442073.5	CSRP1 Cysteine and glycine-rich protein 1	1.10803	1.07702	1.09252	0.0219315	0.0200742
141	6	8	6	8	12.336	12.5984	IPI00299219.1	CYR61 Protein CYR61	0.691473	0.630299	0.660886	0.043257	0.065453
142	6	6.03	6	6.03	27.7311	27.0492	IPI00004656.3	B2M Beta-2-microglobulin	1.03655	1.13833	1.08744	0.071967	0.0661801
143	5.94		5.94		8.90688		IPI00871297.2	USP14 cDNA, FLJ96494, highly similar to Homo sapiens ubiquitin specific peptidase 14 (tRNA-guanine transglycosylase) (USP14), mRNA
144	5.87	3.44	5.87	3.44	4.62287	2.10868	IPI00646493.1	COPA Isoform 2 of Coatomer subunit alpha	1.02624	0.93144	0.978839	0.0670323	0.0684815
145	5.75	8.58	5.75	8.58	3.95137	14.8936	IPI00010414.4	PDLIM1 PDZ and LIM domain protein 1	1.01389	0.898578	0.956234	0.081537	0.0852689
146	5.71	7.24	5.71	7.24	3.57143	3.96825	IPI00013452.9	EPRS Bifunctional aminoacyl-tRNA synthetase	0.931351	1.03926	0.985307	0.0763053	0.0774432
147	5.71	4.05	5.71	4.05	6.52174	3.01003	IPI00893155.1	GPC1 Protein	0.637542	0.688389	0.662965	0.0359544	0.0542327
148	5.7	4.98	5.7	4.98	5.24752	4.35644	IPI00025273.1	GART Isoform Long of Trifunctional purine biosynthetic protein adenosine-3	0.979038	1.14539	1.06222	0.11763	0.11074
149	5.7	8	5.7	8	11.4943	19.5402	IPI00021700.3	PCNA Proliferating cell nuclear antigen	1.20639	1.15104	1.17871	0.0391372	0.0332034
150	5.65	8.67	5.65	8.67	3.09568	5.4409	IPI00291175.7	VCL Isoform 1 of Vinculin	1.04961	0.967343	1.00847	0.058168	0.0576793
151	5.61	4.02	5.61	4.02	6.41711	5.68807	IPI00216008.4	G6PD Isoform Long of Glucose-6-phosphate 1-dehydrogenase	0.989512	1.16367	1.07659	0.123149	0.114388
152	5.54	4.52	5.54	4.52	31.5556	24.8889	IPI00178440.3	EEF1B2 Elongation factor 1-beta	0.834	0.950401	0.892201	0.0823078	0.0922525
153	5.53		5.53		70.1754		IPI00008527.3	RPLP1 60S acidic ribosomal protein P1	1.17437		1.17437
154	5.47	6.5	5.47	6.5	4.08805	6.76101	IPI00909083.1	GSPT1 G1 to S phase transition 1 isoform 2	0.923358	1.12978	1.02657	0.14596	0.142182
155	5.46	2.08	5.46	2.08	5.9542	2.0155	IPI00644386.1	FUBP1 Putative uncharacterized protein FUBP1	1.23911	1.28445	1.26178	0.0320609	0.0254093
156	5.41	7.6	5.41	7.6	5.44959	14.4414	IPI00872177.1	PPP1CB 41 kDa protein	1.11944	1.08697	1.10321	0.0229566	0.020809
157		6		6		18.4783	IPI00412525.1	hCG_1757335;RAP1B Ras-related protein Rap-1b-like protein		0.974065	0.974065
158	5.41	8.02	5.41	8.02	5.57533	6.16845	IPI00004358.4	PYGB Glycogen phosphorylase, brain form	0.99324	0.8477	0.92047	0.102913	0.111804
159	5.4	2.02	5.4	2.02	6.32411	1.84453	IPI00008918.1	LIMA1 Isoform Beta of LIM domain and actin-binding protein 1	1.02296	0.954813	0.988887	0.0481879	0.0487295
160	5.4		5.4		43.1818		IPI00816063.1	RPL12 Isoform 2 of 60S ribosomal protein L12	0.989268		0.989268
161	5.37		5.37		4.22535		IPI00244212.8	LIMS3;LOC729260 similar to LIM and senescent cell antigen-like domains 1	1.26858		1.26858
162		5.71		5.71		2.25847	IPI00876842.1	- PML-RAR protein		1.37139	1.37139
163	5.35	5.61	5.35	5.61	10.6061	10.6061	IPI00472119.2	- 30 kDa protein	0.872503	0.848856	0.86068	0.0167211	0.0194278
164	5.32	4	5.32	4	5.18207	4.92676	IPI00219186.1	APP Isoform APP714 of Amyloid beta A4 protein (Fragment)	0.886944	0.865573	0.876258	0.0151119	0.017246
165	5.3	6.01	5.3	6.01	23.8938	23.8938	IPI00010402.2	SH3BGRL3 Putative uncharacterized protein	0.828514	0.933876	0.881195	0.0745023	0.0845468
166	5.3	2	5.3	2	6.72098	3.79507	IPI00156282.2	GPS1 G protein pathway suppressor 1 isoform 2	1.09579		1.09579
167	5.3	4	5.3	4	11.7486	11.831	IPI00465121.1	GNAI2 Galphai2 protein	0.949576	0.708815	0.829196	0.170244	0.205313
168		5.49		5.49		8.77944	IPI00900297.1	- Isoform 2 of Eukaryotic translation initiation factor 2 subunit 3-like protein		0.997667	0.997667
169	5.3	2	5.3	2	11.8474	4.01606	IPI00640525.2	CTSA cathepsin A isoform a precursor	0.709611	0.664143	0.686877	0.0321513	0.0468079
170	5.29	2.91	5.29	2.91	0.557194	0.524418	IPI00797574.3	FAM44A Protein FAM44A	0.830587	1.0295	0.930044	0.140653	0.151233
171	5.29	4.16	5.29	4.16	7.87992	5.4409	IPI00011200.5	PHGDH D-3-phosphoglycerate dehydrogenase	1.0699	0.997031	1.03347	0.0515273	0.0498587
172	5.26	2	5.26	2	9.09091	8.33333	IPI00027681.1	NNMT Nicotinamide N-methyltransferase	1.56018	1.30173	1.43095	0.18275	0.127712
173	5.22	7.16	5.22	7.16	11.236	11.5169	IPI00031521.1	RFC3 Replication factor C subunit 3	1.2518	1.24761	1.2497	0.00296638	0.00237367
174	5.22	7.1	5.22	7.1	13.2124	17.8756	IPI00022239.7	METAP1 Methionine aminopeptidase 1	0.877029	1.1422	1.00961	0.187503	0.185718
175	5.15	3.83	5.15	3.83	1.35404	0.597372	IPI00026781.2	FASN Fatty acid synthase	1.05725	1.0751	1.06617	0.0126254	0.0118418
176	5.12	5.4	5.12	5.4	13.6364	10.7143	IPI00029723.1	FSTL1 Follistatin-related protein 1	1.18567	1.20795	1.19681	0.015751	0.0131608
177	5.11		5.11		3.49762		IPI00892965.1	LIMK2 Putative uncharacterized protein LIMK2	1.17015		1.17015
178	5.1		5.1		8.74317		IPI00030702.1	IDH3A Isoform 1 of Isocitrate dehydrogenase [NAD] subunit alpha, mitochondrial	1.10272		1.10272
179	5.06	6.4	5.06	6.4	7.96253	12.4122	IPI00003918.6	RPL4 60S ribosomal protein L4	0.973929	1.07529	1.02461	0.0716741	0.0699525
180	5		5		9.79228		IPI00335385.4	DCPS Scavenger mRNA-decapping enzyme DcpS	1.20597		1.20597
181	5	4.89	5	4.89	8.11966	8.11966	IPI00796462.1	RAN 27 kDa protein	0.870741	0.731986	0.801364	0.0981147	0.122435
182	4.97	4.42	4.97	4.42	5.05495	5.05495	IPI00140420.4	SND1 Staphylococcal nuclease domain-containing protein 1	0.699349	0.962785	0.831067	0.186278	0.224143
183	4.97	2.73	4.97	2.73	9.45946	5.06757	IPI00014398.2	FHL1 Four and a half LIM domains 1 variant	1.42908	1.59206	1.51057	0.115246	0.0762929
184	4.89		4.89		2.05078		IPI00645867.2	FER1L3 Isoform 6 of Myoferlin	0.926325		0.926325
185	4.89	4.26	4.89	4.26	8.19462	4.48143	IPI00903028.1	CTNNB1 85 kDa protein	1.02377	1.20099	1.11238	0.125317	0.112657
186	4.86	3.7	4.86	3.7	6.4257	4.14993	IPI00456887.2	HNRNPUL2 Heterogeneous nuclear ribonucleoprotein U-like protein 2	0.878781	1.16021	1.01949	0.198997	0.195193
187		5.03		5.03		3.89755	IPI00418313.3	ILF3 Isoform 4 of Interleukin enhancer-binding factor 3		1.19702	1.19702
188	4.85	3.72	4.85	3.72	5.84145	5.7377	IPI00871391.1	XRCC5 Putative uncharacterized protein XRCC5	1.08358	0.957553	1.02057	0.0891144	0.0873186
189	4.85	4.16	4.85	4.17	18.7879	17.5758	IPI00473014.5	DSTN Destrin	1.08131	1.1294	1.10536	0.0340052	0.0307639
190	4.83	7.39	4.83	7.39	8.48708	14.0221	IPI00011284.1	COMT Isoform Membrane-bound of Catechol O-methyltransferase	0.874039	0.962795	0.918417	0.0627599	0.0683349
191	4.8	7.22	9.18	7.22	33.7209	33.7209	IPI00220278.5	MYL9 Myosin regulatory light polypeptide 9	1.35282	1.33438	1.3436	0.0130381	0.00970389
192	4.79	5.36	4.79	5.36	5.18868	5.18868	IPI00796945.2	PABPC1 cDNA FLJ37875 fis, clone BRSSN2018771, highly similar to Poly(A)-binding protein 1	0.943194	1.09972	1.02145	0.110678	0.108353
193	4.78	2.23	4.78	2.23	9.06096	5.77933	IPI00873622.2	WDR1 Putative uncharacterized protein WDR1	1.15717	1.12395	1.14056	0.0234902	0.0205953
194	4.75	2	4.75	2	25.3012	10	IPI00017448.1	RPS21 40S ribosomal protein S21	1.1215	0.902982	1.01224	0.154516	0.152648
195	4.71	2	4.71	2	6.30324	4.08859	IPI00294879.1	RANGAP1 Ran GTPase-activating protein 1	1.0391	1.16111	1.1001	0.086279	0.078428
196	4.7	6	4.7	6	10.7143	16.0714	IPI00220301.5	PRDX6 Peroxiredoxin-6	1.15711	1.13947	1.14829	0.0124716	0.010861
197		4.67		4.67		20.4225	IPI00908553.1	- cDNA FLJ57738, highly similar to Translationally-controlled tumor protein		0.88774	0.88774
198	4.69	5.34	4.69	5.34	3.34928	8.45295	IPI00020984.2	CANX cDNA FLJ55574, highly similar to Calnexin	0.914226	0.826447	0.870336	0.0620692	0.0713163
199	4.68	6.01	4.68	6.01	13.8776	13.8776	IPI00021263.3	YWHAZ 14-3-3 protein zeta/delta	0.973082	1.05415	1.01362	0.0573217	0.0565518
200	4.68	3.31	4.68	3.31	18.75	9.375	IPI00011302.1	CD59 CD59 glycoprotein	0.889757	0.868056	0.878907	0.0153447	0.0174588
201	4.66	2.66	4.66	2.66	26.9231	13.4615	IPI00006034.1	CRIP2 Cysteine-rich protein 2	0.720414	0.726125	0.723269	0.00403779	0.00558269
202	4.62	3.54	4.62	3.54	1.71265	1.23692	IPI00215995.1	ITGA3 Isoform Alpha-3A of Integrin alpha-3	0.882879	1.0271	0.954991	0.101982	0.106788
203	4.59	5.4	4.99	6.01	14.5455	17.9104	IPI00640833.1	ANP32E Acidic	1.14449	1.27726	1.21088	0.0938802	0.0775308
204	4.57	4	4.57	4	10.1124	10.1124	IPI00791117.1	TK1 29 kDa protein	1.36277	1.23756	1.30016	0.088537	0.0680968
205	4.56	4.41	4.56	4.41	4.06504	2.84553	IPI00100160.3	CAND1 Isoform 1 of Cullin-associated NEDD8-dissociated protein 1	1.06165	0.889347	0.975498	0.121836	0.124896
206	4.56	3.23	4.56	3.23	15.3257	16.2698	IPI00017726.1	HSD17B10 Isoform 1 of 3-hydroxyacyl-CoA dehydrogenase type-2	1.06579	1.19411	1.12995	0.0907373	0.0803019
207	4.52	7.05	4.52	7.05	5.24738	6.44678	IPI00002459.4	ANXA6 annexin VI isoform 2	1.17768	1.10494	1.14131	0.0514303	0.0450625
208	4.52	2.29	4.52	2.29	3.56234	3.05344	IPI00156689.3	VAT1 Synaptic vesicle membrane protein VAT-1 homolog	0.783193	0.615643	0.699418	0.118476	0.169392
209	4.51	2.36	4.51	2.36	6.36475	2.57038	IPI00550627.1	TACC1 Isoform 2 of Transforming acidic coiled-coil-containing protein 1	0.961355	0.721978	0.841667	0.169266	0.201108
210	4.51	5.32	4.51	5.32	7.56014	6.01375	IPI00303300.3	FKBP10 FK506-binding protein 10	0.690797	0.678078	0.684438	0.00899346	0.0131399
211		4.51		6.06		4.93023	IPI00740545.1	LOC653269 similar to protein expressed in prostate, ovary, testis, and placenta 2 isoform 2		0.9299	0.9299
212	4.49	6.64	4.49	6.64	25	25	IPI00847579.1	RPS12 ribosomal protein S12	0.950703	0.986983	0.968843	0.0256543	0.0264793
213	4.47	4	4.47	4	8.33333	8.33333	IPI00013847.4	UQCRC1 Cytochrome b-c1 complex subunit 1, mitochondrial	1.09055	1.07719	1.08387	0.00945146	0.0087201
214	4.46	2.57	4.46	2.57	3.68272	1.983	IPI00549521.3	SLC44A2 Isoform 1 of Choline transporter-like protein 2	1.05352	0.854095	0.953809	0.141017	0.147847
215	4.39	10.32	4.39	10.32	1.49919	3.97083	IPI00008868.3	MAP1B Microtubule-associated protein 1B	0.808686	0.862856	0.835771	0.0383043	0.0458311
216	4.38		4.38		8.68421		IPI00026215.1	FEN1 Flap endonuclease 1	1.20469		1.20469
217	4.37	9.68	4.37	9.68	1.49374	2.826	IPI00871535.1	SPTAN1 Isoform 2 of Spectrin alpha chain, brain	0.763141	0.661182	0.712162	0.0720957	0.101235
218	4.35	3.1	4.35	3.1	1.35227	3.38066	IPI00005707.6	MRC2 Macrophage mannose receptor 2	0.812417	0.964418	0.888417	0.107481	0.120981
219	4.35	6.02	4.35	6.02	12.9139	16.8874	IPI00171856.1	DOHH Deoxyhypusine hydroxylase	0.852224	0.817815	0.83502	0.0243313	0.0291386
220		4.35		4.35		4.67706	IPI00031461.2	GDI2 cDNA FLJ60299, highly similar to Rab GDP dissociation inhibitor beta		1.09181	1.09181
221	4.33	2.21	4.33	2.21	8.75	7.8125	IPI00020956.1	HDGF Hepatoma-derived growth factor	1.08832	1.14412	1.11622	0.0394564	0.0353481
222	4.32		4.32		5.54675		IPI00643920.3	TKT cDNA FLJ54957, highly similar to Transketolase	1.64541		1.64541
223	4.32	1.72	4.32	1.72	20	12.6246	IPI00871319.1	CYB5R3 34 kDa protein	0.934442	0.947075	0.940759	0.00893332	0.00949587
224	4.3	2.06	4.3	2.07	16.2362	7.74908	IPI00011937.1	PRDX4 Peroxiredoxin-4	0.767248	0.642111	0.70468	0.0884846	0.125567
225	4.28	2	4.28	2	9.22747	3.27869	IPI00021771.1	ANXA7 Isoform 2 of Annexin A7	0.966566	0.978619	0.972593	0.00852239	0.00876255
226	4.24	4.13	4.24	4.13	13.5447	13.5447	IPI00641950.3	GNB2L1 Lung cancer oncogene 7	0.893934	0.904706	0.89932	0.00761669	0.00846939
227	4.21	4.84	4.21	4.84	2.75862	2.68714	IPI00914019.1	ATP2A2 ATPase, Ca++ transporting, slow twitch 2 isoform 3	0.836854	0.771623	0.804239	0.0461247	0.057352
228		4.25		4.25		3.52349	IPI00016639.7	PRKCI protein kinase C, iota		1.48412	1.48412
229	4.21	4.53	4.21	4.53	10.2857	9.32643	IPI00470800.2	HPCAL1 Putative uncharacterized protein DKFZp781K1922	0.858485	0.983023	0.920754	0.0880615	0.0956407
230		4.22		4.22		3.01455	IPI00306290.5	XPOT Exportin-T		0.797228	0.797228
231	4.21	2.02	4.21	2.02	4.7619	4.2328	IPI00013122.1	CDC37 Hsp90 co-chaperone Cdc37	1.07039	1.07281	1.0716	0.00171487	0.00160029
232	4.2	4.46	4.2	4.46	4.10095	3.57518	IPI00784366.1	AP2B1 Isoform 2 of AP-2 complex subunit beta-1	1	1.08366	1.04183	0.0591599	0.0567845
233	4.17	4.79	4.17	4.79	3.11927	4.77064	IPI00553185.2	CCT3 T-complex protein 1 subunit gamma	0.99363	0.93155	0.96259	0.0438969	0.0456029
234	4.17	3.99	4.17	3.99	12.7358	12.7358	IPI00909773.1	- cDNA FLJ59750, highly similar to Ubiquitin-conjugating enzyme E2 L3	1.169	1.02286	1.09593	0.103341	0.0942956
235	4.14		4.14		27.8571		IPI00216691.5	PFN1 Profilin-1	1.16146		1.16146
236	4.13	6.88	4.13	6.88	3.16344	3.16344	IPI00910781.1	- cDNA FLJ56429, highly similar to Glucose-6-phosphate isomerase	1.10805	0.912553	1.0103	0.138236	0.136827
237	4.12	2.97	4.12	2.97	3.75522	2.64256	IPI00871843.1	TGM2 81 kDa protein	1.04782	1.10231	1.07507	0.0385239	0.035834
238	4.09	4.01	4.09	4.01	4.44243	4.44243	IPI00032064.1	PALM2-AKAP2;PALM2;AKAP2 PALM2-AKAP2 protein isoform 1	0.749582	0.81186	0.780721	0.0440371	0.0564057
239	4.08	3.59	4.08	3.59	19.7248	19.7248	IPI00873466.1	HPRT1 Putative uncharacterized protein HPRT1	1.0037	0.898591	0.951143	0.0743201	0.0781376
240	4.07		4.07		2.26244		IPI00234252.3	SMARCC1 SWI/SNF complex subunit SMARCC1	1.22488		1.22488
241		4.13		4.13		2.57576	IPI00004860.2	RARS Isoform Complexed of Arginyl-tRNA synthetase, cytoplasmic		1.14552	1.14552
242	4.06	5.28	4.06	5.28	4.69645	5.49828	IPI00246058.9	PDCD6IP PDCD6IP protein	1.12089	0.989725	1.05531	0.092748	0.0878872
243	4.06	4	4.06	4	4.95979	4.95979	IPI00647286.1	FAM129B hypothetical protein LOC64855 isoform 1	1.00289	1.02464	1.01376	0.0153769	0.0151682
244	4.06	2.41	4.06	2.41	17.2727	8.20189	IPI00794884.1	RPLP0 24 kDa protein	0.881962	0.929134	0.905548	0.0333558	0.0368349
245	4.06	4	4.06	4	7.60369	7.60369	IPI00289862.4	SCRN1 cDNA FLJ59687, highly similar to Secernin-1	0.86659	0.710787	0.788688	0.110169	0.139687
246	4.06	2.86	4.06	2.86	5.61283	3.08057	IPI00719821.1	SAPS3 Isoform 1 of SAPS domain family member 3	1.07458	0.986611	1.0306	0.0622058	0.060359
247	4.05	6.06	4.07	6.18	7.40741	8.10185	IPI00171438.2	TXNDC5;MUTED Thioredoxin domain-containing protein 5	0.723199	0.758727	0.740963	0.0251223	0.0339049
248	4.05	4.02	4.05	4.02	2.13115	1.31148	IPI00299254.3	EIF5B Eukaryotic translation initiation factor 5B	0.593881	0.755296	0.674588	0.114138	0.169197
249	4.05	2.02	4.05	2.02	3.73692	2.09268	IPI00004534.3	PFAS Phosphoribosylformylglycinamidine synthase	0.931948	0.967009	0.949478	0.0247917	0.0261108
250	4.05	3.54	4.05	3.54	9.60265	9.60265	IPI00152658.1	NEK7 Serine/threonine-protein kinase Nek7	1.01111	0.972498	0.991803	0.0273015	0.0275272
251		4.06		4.06		29.2135	IPI00026087.1	BANF1 Barrier-to-autointegration factor		1.20848	1.20848
252	4.04	2.36	4.08	4.05	9.26829	15.7647	IPI00645329.1	RBBP4 46 kDa protein	1.1188	1.0247	1.07175	0.0665339	0.0620797
253	4.04	3.23	4.04	3.23	9.89848	6.09137	IPI00639841.2	PECI Peroxisomal 3,2-trans-enoyl-CoA isomerase	0.875353	0.860783	0.868068	0.0103026	0.0118684
254	4.04	2.75	4.04	2.75	8.80829	4.40415	IPI00871430.1	LPXN Putative uncharacterized protein LPXN (Fragment)	1.07793	0.842593	0.96026	0.166406	0.173292
255	4.03	4.6	4.03	4.6	2.63025	2.63025	IPI00742743.1	TP53BP1 Isoform 2 of Tumor suppressor p53-binding protein 1	0.950453	1.1285	1.03948	0.125898	0.121117
256	4.03		4.03		5.09194		IPI00010740.1	SFPQ Isoform Long of Splicing factor, proline- and glutamine-rich	1.28382		1.28382
257		4.04		4.04		0.925536	IPI00871932.1	SPTBN1 276 kDa protein		0.965384	0.965384
258	4.03	4.44	4.03	4.44	13.7255	13.7255	IPI00008433.4	RPS5 40S ribosomal protein S5	0.996974	1.1267	1.06184	0.0917311	0.086389
259	4.03		4.03		4.62963		IPI00012007.6	AHCY Adenosylhomocysteinase	1.04741		1.04741
260	4.03	4	4.03	4	22.9814	22.9814	IPI00410162.1	TCEB2 elongin B isoform b	0.983362	1.02499	1.00418	0.0294375	0.029315
261		4.03		4.03		3.31633	IPI00103994.4	LARS Leucyl-tRNA synthetase, cytoplasmic		0.897313	0.897313
262	4.02	8.01	4.02	8.01	11.8388	20.403	IPI00291419.5	ACAT2 Acetyl-CoA acetyltransferase, cytosolic	0.999758	0.943283	0.97152	0.0399336	0.0411043
263	4.02	4.02	4.02	4.02	13.5514	13.5514	IPI00887928.1	LOC284393 similar to Q1Z 7F5 isoform 1	1.10011	1.13786	1.11899	0.026694	0.0238555
264	4.02	2.2	4.02	2.2	4.55581	4.32802	IPI00022334.1	OAT Ornithine aminotransferase, mitochondrial	0.602846	0.646197	0.624522	0.0306538	0.0490836
265	4.02	4	4.02	4	21.2389	24.8705	IPI00003565.1	PSMD10 26S proteasome non-ATPase regulatory subunit 10	0.925509	0.794939	0.860224	0.0923266	0.107329
266	4.02	2	4.02	2	13.2075	10	IPI00013396.3	SNRPC U1 small nuclear ribonucleoprotein C		0.737608	0.7376
267	4.01	1.54	4.01	1.54	3.53261	1.44168	IPI00146935.4	DNM1L Isoform 1 of Dynamin-1-like protein	1.12537	0.940106	1.03274	0.131	0.126847
268	4.01	4.14	4.01	4.14	8.29876	6.74536	IPI00220998.1	BIN1 Isoform II2 of Myc box-dependent-interacting protein 1	1.02839	1.04775	1.03807	0.0136921	0.0131899
269	4.01		4.01		2.30474		IPI00291097.8	PML promyelocytic leukemia protein isoform 11	1.09159		1.09159
270	4.01	4.07	4.01	4.07	8.4399	8.4399	IPI00216804.1	LUC7L2 Isoform 2 of Putative RNA-binding protein Luc7-like 2	1.34753	1.33629	1.34191	0.00794814	0.00592301
271	4.01	2.97	4.01	2.97	4.34783	1.94508	IPI00783982.1	COPG Coatomer subunit gamma	1.00999	0.922879	0.966436	0.0615989	0.0637382
272	4.01	3.07	4.01	3.07	7.87402	4.98688	IPI00021831.1	PRKAR1A cAMP-dependent protein kinase type I-alpha regulatory subunit	1.18778	1.00797	1.09788	0.127147	0.115811
273	4.01		4.01		7.72947		IPI00479385.4	ASMTL Isoform 1 of N-acetylserotonin O-methyltransferase-like protein	0.942712		0.942712
274	4.01		4.01		4.80962		IPI00019812.1	PPP5C Serine/threonine-protein phosphatase 5	1.16067		1.16067
275	4.01	2	4.01	2	4.85232	4.85232	IPI00742696.2	GC vitamin D-binding protein precursor	0.823406	0.787889	0.805648	0.025114	0.0311724
276	4.01	4	4.01	4	11.7089	11.7089	IPI00413641.7	AKR1B1 Aldose reductase	0.829629	0.765819	0.797724	0.0451203	0.0565612
277		4.01		4.01		9.14454	IPI00295741.4	CTSB Cathepsin B		0.939188	0.939188
278	4.01		4.01		16.9355		IPI00908829.1	- cDNA FLJ57136, highly similar to RNA U small nuclear RNA export adapter protein	1.29895		1.29895
279	4.01		4.01		12.5		IPI00293434.2	SRP14 Signal recognition particle 14 kDa protein	1.04459		1.04459
280	4	4.01	4.02	4.07	5.68182	5.68182	IPI00644989.2	PDIA6 Isoform 1 of Protein disulfide-isomerase A6	0.88289	0.907703	0.895297	0.0175458	0.0195978
281	4		4		3.26279		IPI00217166.1	ATP2B4 Isoform XK of Plasma membrane calcium-transporting ATPase 4	0.543031		0.543031
282	4	4	4	4	5.6701	4.63918	IPI00643196.1	PFKP Phosphofructokinase, platelet	0.863235		0.863235
283	4	4.21	4	4.21	4.91368	7.56972	IPI00438230.3	TRIM28 Isoform 2 of Transcription intermediary factor 1-beta	0.840322	0.834382	0.837352	0.00420031	0.00501619
284		4		4		8.7156	IPI00816201.1	SEPT7 Isoform 2 of Septin-7		0.868388	0.8684
285	4	2.01	4	2.01	2.27519	2.16685	IPI00182757.10	KIAA1967 Isoform 1 of Protein KIAA1967	1.07038	0.972023	1.0212	0.0695506	0.0681065
286	4	1.62	4	1.62	6.31579	0	IPI00100151.4	XRN2 Isoform 1 of 5'-3' exoribonuclease 2	1.12751		1.12751
287		4		4		10.6599	IPI00303402.7	PHAX RNA U small nuclear RNA export adapter protein		1.28427	1.2843
288	4	4.01	4	4.01	6.98925	6.98925	IPI00016801.1	GLUD1 Glutamate dehydrogenase 1, mitochondrial	1.17392	0.857865	1.01589	0.223483	0.219988
289	4	4.16	4	4.16	13.6555	13.6555	IPI00301561.1	TRIP6 Thyroid receptor-interacting protein 6	0.879913	1.18512	1.03252	0.215817	0.20902
290		4		4		5.64972	IPI00829808.1	EXOC5 Exocyst complex component 5		0.990712	0.9907
291	4	4.06	4	4.06	7.69231	7.69231	IPI00300763.4	METAP2 Methionine aminopeptidase	0.893774	0.955433	0.924604	0.0435996	0.0471549
292		4		4		10.219	IPI00296380.1	TNFRSF10B Isoform Short of Tumor necrosis factor receptor superfamily member 10B		0.950242	0.9502
293	4	6.07	4	6.07	9.35961	13.7931	IPI00871852.1	EIF4A1 46 kDa protein	1.06124	1.08509	1.07316	0.0168667	0.0157168
294		4		4		10.7492	IPI00168479.3	APOA1BP cDNA FLJ56357, highly similar to Homo sapiens apolipoprotein A-I binding protein (APOA1BP), mRNA		1.21401	1.214
295	4	2	4	2	4.31818	4.31818	IPI00170581.1	NUP50 nucleoporin 50kDa isoform a	1.15024	0.896517	1.02338	0.179406	0.175308
296	4	3.4	4	3.4	4.6875	4.6875	IPI00872814.1	MSN Putative uncharacterized protein MSN (Fragment)	0.931	1.08484	1.00792	0.108784	0.107929
297	4	3.81	4	3.81	16.1932	16.1932	IPI00005087.1	TMOD3 Tropomodulin-3	1.03199	1.06597	1.04898	0.0240314	0.0229093
298		4		4		6.87023	IPI00552302.4	NT5E cDNA FLJ90527 fis, clone NT2RP4001467, highly similar to 5'-nucleotidase		0.818294	0.8183
299	4	4	4	4	12.7389	12.7389	IPI00024320.1	RBM3 Putative RNA-binding protein 3
300	4		4		11.7647		IPI00742900.2	MAPK3 mitogen-activated protein kinase 3 isoform 2	1.00003		1.00003
301	4	4	4	4	11.8687	11.8687	IPI00290416.3	OLA1 Isoform 1 of Obg-like ATPase 1	1.11626	1.24368	1.17997	0.0901014	0.076359
302	4	2	4	2	19.3023	3.41686	IPI00456925.3	DBNL Isoform 1 of Drebrin-like protein	1.51674	1.30283	1.40979	0.151259	0.107292
303	4	4.01	4	4.01	12.4567	12.4567	IPI00871140.1	NP Purine nucleoside phosphorylase	0.937055	0.704843	0.820949	0.164199	0.200011
304	4	3.06	4	3.06	8.68263	8.68263	IPI00908883.1	- cDNA FLJ55002, highly similar to Alpha-centractin	0.590881	0.722919	0.6569	0.093365	0.14213
305	4	2	4	2	12.6888	6.0423	IPI00303933.4	ACAA1 acetyl-Coenzyme A acyltransferase 1 isoform b	1.05532	0.856065	0.955693	0.140896	0.147428
306	4	4.19	4	4.19	10.7527	10.7527	IPI00794875.1	PA2G4 41 kDa protein	0.887883	0.888425	0.888154	0.000383073	0.000431313
307	4	4.03	4	4.03	10.4683	6.88705	IPI00294536.2	STRAP cDNA FLJ51909, highly similar to Serine-threonine kinase receptor-associatedprotein	1.04198	0.988227	1.0151	0.0380096	0.0374441
308	4	4.01	4	4.01	15.942	15.942	IPI00303722.5	FAM136A Protein FAM136A	1.20617	1.19077	1.19847	0.0108913	0.00908764
309	4	2	4	2	17.5355	7.10901	IPI00000643.1	BAG2 BAG family molecular chaperone regulator 2	0.798043	0.850343	0.824193	0.0369815	0.04487
310	4	4	4	4	13.6	13.6	IPI00427330.3	SBDS Ribosome maturation protein SBDS	0.897339	0.759394	0.828366	0.0975419	0.117752
311	4	2	4	2	8.71369	8.67347	IPI00025019.3	PSMB1 Proteasome subunit beta type-1	1.27833	1.48356	1.38095	0.145119	0.105087
312	4	4	4	4	21.6749	17.2414	IPI00293975.4	GPX1 glutathione peroxidase 1 isoform 1	1.00752	1.22625	1.11688	0.154668	0.138482
313		4		4		9.67742	IPI00005160.3	ARPC1B Actin-related protein 2/3 complex subunit 1B		0.915995	0.916
314	4		4		20.5128		IPI00179330.6	RPS27A;UBC;UBB ubiquitin and ribosomal protein S27a precursor	0.916024		0.916024
315		4		4		9.01639	IPI00792100.1	C14orf166 CLE		0.920417	0.9204
316	4	4.36	4	4.36	18.0905	18.0905	IPI00028412.1	SSSCA1 Sjoegren syndrome/scleroderma autoantigen 1	0.988039	0.988864	0.988452	0.000583523	0.000590341
317	4	4	4	4	18.2186	18.2186	IPI00220642.7	YWHAG 14-3-3 protein gamma	1.16663	1.3134	1.24002	0.103778	0.0836912
318	4	4	4	4	12.1795	12.1795	IPI00022442.2	NDUFAB1 Acyl carrier protein, mitochondrial	0.910447	0.911027	0.910737	0.000409457	0.000449588
319	4	4	4	4	16.4234	16.4234	IPI00657752.1	CD81 Putative uncharacterized protein CD81	0.900774	0.831864	0.866319	0.0487267	0.0562456
320	4	4	4	4	10.7143	10.7143	IPI00004968.1	PRPF19 Pre-mRNA-processing factor 19	1.02035	0.918252	0.969301	0.0721948	0.0744813
321	4	4	4	4	5.88235	5.88235	IPI00644037.1	GPSN2 cDNA FLJ36768 fis, clone ADIPS1000064, highly similar to Synaptic glycoprotein SC2	1.1336	1.18269	1.15815	0.0347123	0.0299723
322	4	4	4	4	15.2416	15.2416	IPI00307223.6	IL1B Interleukin-1 beta	1.27995	1.22861	1.25428	0.0363009	0.0289417
323	4	3.38	4	3.38	19.7531	19.7531	IPI00855846.1	C6orf115 Uncharacterized protein C6orf115	0.769499	0.860095	0.814797	0.0640608	0.0786219
324	3.98	4.55	25.12	19.81	22.9219	16.3728	IPI00911016.1	- cDNA FLJ11352 fis, clone HEMBA1000020, highly similar to Tubulin beta-2C chain	1.17769	1.30186	1.23977	0.0878034	0.0708221
325	3.97		3.97		4.98339		IPI00792605.1	PDLIM2 63 kDa protein	0.936029		0.936029
326	3.95	6.77	3.95	6.77	12.1076	24.6637	IPI00887678.1	LOC654188 similar to peptidylprolyl isomerase A-like	0.926271	0.90554	0.915906	0.0146593	0.0160053
327	3.9	4.3	3.9	4.3	3.7037	3.7037	IPI00102661.2	TPX2 Hepatocellular carcinoma-associated antigen 90	1.5774	1.2334	1.4054	0.243239	0.173075
328	3.88		3.88		3.22581		IPI00867509.1	CORO1C Coronin-1C_i3 protein	0.891958		0.891958
329	3.84	4.88	3.84	4.88	6.33284	7.06922	IPI00007765.5	HSPA9 Stress-70 protein, mitochondrial	0.974547	0.915153	0.94485	0.0419974	0.0444488
330	3.82	4.01	3.82	4.01	2.53807	4.82234	IPI00179953.2	NASP Isoform 1 of Nuclear autoantigenic sperm protein	1.04311	1.00324	1.02318	0.0281946	0.0275559
331	3.81	4.03	3.81	4.03	3.62538	3.17221	IPI00215637.5	DDX3X ATP-dependent RNA helicase DDX3X	1.43135	1.1877	1.30953	0.172281	0.13156
332	3.76	2.75	3.76	2.75	14	4.41767	IPI00748256.2	PSME1 proteasome activator subunit 1 isoform 2	0.868369	1.06588	0.967124	0.139661	0.144409
333		3.96		3.96		1.41777	IPI00645078.1	UBA1 Ubiquitin-like modifier-activating enzyme 1		0.895526	0.8955
334	3.75	4.56	3.75	4.56	3.4689	3.82775	IPI00290039.5	CDCP1 Isoform 1 of CUB domain-containing protein 1	1.73459	1.59817	1.66638	0.0964635	0.0578882
335		3.9		3.9		5.40827	IPI00402008.4	SAPS1 Isoform 1 of SAPS domain family member 1		0.859407	0.8594
336	3.72	5.71	3.87	5.71	11.0553	28.1407	IPI00000874.1	PRDX1 Peroxiredoxin-1	0.890366	0.98491	0.937638	0.0668525	0.0712988
337	3.71	4	3.71	4	1.29502	1.29502	IPI00297655.4	NOTCH2 Neurogenic locus notch homolog protein 2	1.12063	0.984379	1.0525	0.0963415	0.0915356
338	3.71	7.7	3.71	7.7	11.6183	25.7261	IPI00010896.3	CLIC1 Chloride intracellular channel protein 1	0.864189	0.825954	0.845072	0.0270368	0.0319935
339	3.7	1.32	3.7	1.02	5.80271	0	IPI00006663.1	ALDH2 Aldehyde dehydrogenase, mitochondrial	0.764954		0.764954
340	3.7	2.14	3.7	2.14	9.79955	4.9676	IPI00375533.5	UBA3 ubiquitin-activating enzyme 3 isoform 2	0.838457	0.973608	0.906032	0.095566	0.105477
341		3.74		3.74		0.702247	IPI00420014.2	ASCC3L1 Isoform 1 of U5 small nuclear ribonucleoprotein 200 kDa helicase		1.2517	1.2517
342	3.7	2.04	3.7	2.04	5.73152	2.86576	IPI00018415.1	TM9SF2 Transmembrane 9 superfamily member 2	0.848805		0.848805
343	3.63	2.6	3.63	2.6	18.6869	10.101	IPI00015954.1	SAR1A GTP-binding protein SAR1a	1.16956	1.25683	1.2132	0.0617074	0.0508634
344	3.6	2	3.6	2	8.92495	2.85205	IPI00441094.1	CD276 Isoform 3 of CD276 antigen	1.06814	1.18988	1.12901	0.0860827	0.076246
345		3.71		3.71		10.7692	IPI00027107.5	TUFM Tu translation elongation factor, mitochondrial precursor		0.945848	0.9458
346	3.57	4.05	3.57	4.05	2.72597	2.5825	IPI00783271.1	LRPPRC Leucine-rich PPR motif-containing protein, mitochondrial	0.898877	0.855681	0.877279	0.0305442	0.034817
347		3.71		3.71		4.79193	IPI00026665.2	QARS Glutaminyl-tRNA synthetase		1.47395	1.4739
348	3.52	2.37	3.52	2.37	6.54008	3.79747	IPI00010706.1	GSS Glutathione synthetase	0.835252	0.91244	0.873846	0.0545801	0.0624596
349		3.7		3.7		5.85034	IPI00472743.1	GPR162 82 kDa protein		0.964418	0.9644
350	3.52	4	3.52	4	17.033	17.033	IPI00443909.1	CNPY2 Isoform 1 of Protein canopy homolog 2	1.04985	1.04364	1.04674	0.00439448	0.00419825
351	3.52		3.52		9.58466		IPI00013949.1	SGTA Small glutamine-rich tetratricopeptide repeat-containing protein alpha	1.05506		1.05506
352	3.49	2.05	3.49	2.05	10.9541	6.71378	IPI00216308.5	VDAC1 Voltage-dependent anion-selective channel protein 1	0.990869	1.0741	1.03248	0.0588504	0.056999
353	3.48		3.48		4.10584		IPI00911038.1	- cDNA FLJ50838, highly similar to Apoptotic chromatin condensation inducer in thenucleus (Fragment)	1.31568		1.31568
354	3.45	5.46	3.45	5.46	13.4831	19.6629	IPI00016610.2	PCBP1 Poly(rC)-binding protein 1	1.18559	1.01481	1.1002	0.120756	0.109758
355	3.42	4.1	3.42	4.1	6.77966	4.02542	IPI00479191.2	HNRNPH1 51 kDa protein	0.964763	1.2675	1.11613	0.214067	0.191793
356		3.6		3.6		8.33333	IPI00397808.3	LOC388720 similar to ubiquitin		0.944558	0.9446
357	3.4		3.4		8.05085		IPI00297982.7	EIF2S3 Eukaryotic translation initiation factor 2 subunit 3	1.01345		1.01345
358	3.4	1.4	3.4	1.4	3.43643	1.60367	IPI00719752.1	EIF3B Isoform 2 of Eukaryotic translation initiation factor 3 subunit B	0.806756	0.90024	0.853498	0.0661034	0.0774499
359	3.4	2.12	3.4	2.12	12.6667	9.15254	IPI00413108.4	RPSA 33 kDa protein	0.99487	1.00748	1.00117	0.00891688	0.00890642
360	3.4	4	3.4	4	21.9697	21.9697	IPI00893746.1	NHP2L1 NHP2 non-histone chromosome protein 2-like 1	0.992429	0.883762	0.938095	0.076839	0.0819096
361	3.38		3.38		10.0233		IPI00019376.6	SEPT11 Septin-11	0.802694		0.802694
362	3.3	3.53	16.89	14.66	23.608	23.1626	IPI00218343.4	TUBA1C Tubulin alpha-1C chain	1.32632	1.14487	1.2356	0.1283	0.103837
363	3.3	2.85	3.3	2.85	13.6201	8.60215	IPI00514424.3	PPT1 Palmitoyl-protein thioesterase 1	1.00315	1.09519	1.04917	0.0650832	0.062033
364	3.3	3.14	3.3	3.14	4.56274	4.56274	IPI00217030.10	RPS4X 40S ribosomal protein S4, X isoform	1.06826	0.926763	0.99751	0.100052	0.100302
365		3.49		3.49		12.037	IPI00646304.4	PPIB peptidylprolyl isomerase B precursor		1.17542	1.1754
366	3.3	4	3.3	4	9.1133	9.1133	IPI00401264.5	TXNDC4 Thioredoxin domain-containing protein 4	0.72264	0.855754	0.789197	0.0941257	0.119268
367		3.46		3.46		31.1111	IPI00887382.1	LOC100130447 similar to mCG18564		0.825683	0.8257
368	3.29	2.62	3.29	2.62	2.56983	3.35196	IPI00789551.1	MATR3 Putative uncharacterized protein MATR3	1.15802	0.909952	1.03398	0.175408	0.169643
369	3.27	4.12	10.68	11.35	3.50526	3.50526	IPI00790503.2	MYH10 Isoform 3 of Myosin-10	1.57688	1.39668	1.48678	0.127418	0.0857003
370	3.23	2.15	9.76	7.15	12.4224	16.1972	IPI00513698.1	TPM2 Tropomyosin 2	1.02155	1.20562	1.11358	0.130157	0.116882
371	3.23	3.76	3.23	3.76	7.91789	9.63173	IPI00414696.1	HNRNPA2B1 Isoform A2 of Heterogeneous nuclear ribonucleoproteins A2/B1	0.872127	1.19875	1.03544	0.230954	0.22305
372	3.23	4	3.23	4	4.58453	9.45559	IPI00550917.3	TWF2 Twinfilin-2	1.11086	1.18099	1.14592	0.0495904	0.0432755
373		3.4		3.4		4.94506	IPI00909344.1	- cDNA FLJ51330, highly similar to Far upstream element-binding protein 2
374	3.22		33.66		38.0631		IPI00023598.2	TUBB4 Tubulin beta-4 chain
375	3.22		3.22		2.94599		IPI00219077.4	LTA4H Isoform 1 of Leukotriene A-4 hydrolase	0.619247		0.619247
376	3.22	4.03	3.22	4.03	2.87611	6.19469	IPI00011107.2	IDH2 Isocitrate dehydrogenase [NADP], mitochondrial	1.00358	1.02107	1.01232	0.0123667	0.0122162
377	3.18	3.22	3.18	3.22	11.3924	11.3924	IPI00025091.3	RPS11 40S ribosomal protein S11	0.944031	0.952336	0.948184	0.00587278	0.00619372
378		3.4		3.4		18.1818	IPI00303753.5	C1orf163 Hcp beta-lactamase-like protein C1orf163		1.16722	1.1672
379	3.16	2.19	3.16	2.19	2.04778	2.04778	IPI00217975.4	LMNB1 Lamin-B1	1.28096	1.26811	1.27453	0.00908433	0.00712757
380		3.4		3.4		18.2836	IPI00025084.3	CAPNS1 Calpain small subunit 1		0.887902	0.8879
381	3.16	2.02	3.16	2.02	7.26073	4.29043	IPI00003833.3	MTCH2 Mitochondrial carrier homolog 2	0.884688	0.944216	0.914452	0.0420928	0.0460306
382	3.15	6.86	3.15	6.86	3.04183	4.27757	IPI00023647.4	UBA6 Isoform 1 of Ubiquitin-like modifier-activating enzyme 6	1.13161	0.925276	1.02844	0.145897	0.141862
383		3.31		3.31		3.3557	IPI00007334.1	ACIN1 Isoform 1 of Apoptotic chromatin condensation inducer in the nucleus		1.16717	1.1672
384	3.1	2	3.1	2	6.34328	6.34328	IPI00023406.1	HCCS Cytochrome c-type heme lyase		0.761386	0.7614
385	2.97	2	2.97	2	4.39189	4.39189	IPI00289499.3	ATIC Bifunctional purine biosynthesis protein PURH	0.976513	1.15966	1.06809	0.129502	0.121247
386	2.97	3.72	2.97	3.72	2.4952	6.90979	IPI00012578.1	KPNA4 Importin subunit alpha-4	1.18058	1.24322	1.2119	0.0442952	0.0365503
387	2.97	4.03	2.97	4.03	10.4762	8.57143	IPI00216298.6	TXN Thioredoxin	0.752533	0.751815	0.752174	0.00050787	0.000675202
388		3.3		3.3		6.17761	IPI00009507.1	SYPL1 Isoform 1 of Synaptophysin-like protein 1		1.0456	1.0456
389	2.95	3.43	2.95	3.43	3.6965	6.22568	IPI00291510.3	IMPDH2 Inosine-5'-monophosphate dehydrogenase 2	1.20283	0.964641	1.08374	0.168424	0.155411
390	2.94		3.97		2.89017		IPI00738655.2	LOC653781 similar to protein expressed in prostate, ovary, testis, and placenta 2	0.866908		0.866908
391	2.92	2.65	2.92	2.65	2.22222	2.22222	IPI00017375.2	SEC23A Protein transport protein Sec23A	1.08624	1.05795	1.0721	0.0200042	0.0186589
392	2.89	2.03	2.89	2.03	1.8024	2.4032	IPI00305267.2	GOLGA3 Isoform 1 of Golgin subfamily A member 3	1.2049	1.29801	1.25146	0.0658375	0.0526086
393	2.88	4.64	2.88	4.64	5.78035	10.6936	IPI00218918.5	ANXA1 Annexin A1	0.833176	0.840392	0.836784	0.00510221	0.00609741
394	2.88	4	2.88	4	8.91365	16.4345	IPI00147874.1	NANS Sialic acid synthase	0.86119	0.923275	0.892232	0.0439004	0.0492029
395	2.87		2.87		1.57398		IPI00005648.1	SAFB2 Scaffold attachment factor B2	1.05371		1.05371
396	2.86		2.86		1.6247		IPI00465038.3	FBLN2 fibulin 2 precursor, isoform a	0.92539		0.92539
397	2.81	4.59	2.81	4.59	4.7836	4.74138	IPI00910458.1	HNRNPK cDNA FLJ54552, highly similar to Heterogeneous nuclear ribonucleoprotein K	1.03377	1.20977	1.12177	0.12445	0.110941
398	2.8	2.4	2.8	2.4	3.8674	3.8674	IPI00018465.1	CCT7 T-complex protein 1 subunit eta	0.921158	1.1026	1.01188	0.128296	0.12679
399	2.79	2.21	2.79	2.21	5.01089	5.01089	IPI00219005.3	FKBP4 FK506-binding protein 4	1.19711	0.869552	1.03333	0.231616	0.224146
400	2.77		2.77		4.1806		IPI00743914.2	IGF2BP2 Insulin-like growth factor 2 mRNA binding protein 2	1.05347		1.05347
401	2.77	2.07	2.77	2.07	3.36391	3.6036	IPI00176637.5	EIF2S2 Eukaryotic translation initiation factor 2 subunit 2-like protein	1.12038	1.29512	1.20775	0.123562	0.102308
402	2.73	2	2.73	2	3.65408	2.67966	IPI00031517.1	MCM6 DNA replication licensing factor MCM6	1.78584	1.58825	1.68705	0.139716	0.0828171
403	2.72	2.48	2.72	2.48	1.62214	2.19466	IPI00027505.2	ITGAV Isoform 1 of Integrin alpha-V	0.896696	1.0392	0.967948	0.100765	0.104102
404	2.7	1.52	2.7	1.52	10	19.697	IPI00375306.1	PRDX5 peroxiredoxin 5 precursor, isoform b	1.03188	1.30429	1.16808	0.192623	0.164906
405	2.7	2	2.7	2	4.24628	4.24628	IPI00295400.1	WARS Tryptophanyl-tRNA synthetase, cytoplasmic	0.801805	0.942317	0.872061	0.0993565	0.113933
406		3.01		3.01		15.7895	IPI00878027.1	- 9 kDa protein		1.05878	1.0588
407	2.68	2.02	2.68	2.02	1.15132	1.06908	IPI00797368.1	KIAA1468 Isoform 1 of LisH domain and HEAT repeat-containing protein KIAA1468	1.10695	0.977992	1.04247	0.0911882	0.087473
408		3		7.02		39.5349	IPI00719669.4	MRLC2 Myosin regulatory light chain		0.760336	0.7603
409	2.68	2.05	2.68	2.05	4.6798	4.6798	IPI00171844.3	COPS4 COP9 signalosome complex subunit 4	1.29777	1.42617	1.36197	0.0907892	0.0666602
410	2.66	2.43	2.66	2.43	3.13901	1.9432	IPI00289159.3	GLS Isoform KGA of Glutaminase kidney isoform, mitochondrial	0.67893	0.564456	0.621693	0.0809453	0.130201
411	2.62		2.62		2.95359		IPI00029737.1	ACSL4 Isoform Long of Long-chain-fatty-acid--CoA ligase 4	1.31798		1.31798
412	2.59	1.92	2.59	1.92	11.9266	0	IPI00009922.3	C14orf156 SRA stem-loop-interacting RNA-binding protein, mitochondrial	1.2225	1.12569	1.17409	0.0684509	0.058301
413	2.59	3.76	2.59	3.76	5.08475	6.77966	IPI00472879.3	- Novel protein similar to Pre-B cell enhancing factor	1.27806	1.35025	1.31415	0.0510441	0.0388419
414	2.59	4.28	2.59	4.28	4.85437	11.6505	IPI00815784.1	PPP2CA Serine/threonine protein phosphatase	0.864215	1.07713	0.970673	0.150553	0.155102
415	2.59	2.17	2.59	2.17	3.32594	3.32594	IPI00217223.1	PAICS Multifunctional protein ADE2	1.0647	1.09799	1.08134	0.0235379	0.0217673
416		2.93		2.93		19.2982	IPI00063244.1	PIGY Protein preY, mitochondrial
417	2.55	4.38	2.55	4.38	2.72873	2.72873	IPI00018140.3	SYNCRIP Isoform 1 of Heterogeneous nuclear ribonucleoprotein Q	1.0124	1.07167	1.04203	0.0419102	0.0402195
418	2.54	5.8	14.89	9.42	18.6147	18.8312	IPI00180730.1	- Similar to Elongation factor 1-alpha 1	0.908455	0.679064	0.793759	0.162204	0.204349
419	2.52	3.56	2.52	3.56	4.19162	7.78443	IPI00305166.2	SDHA cDNA FLJ61478, highly similar to Succinate dehydrogenase (ubiquinone) flavoprotein subunit, mitochondrial	0.810228	0.926804	0.868516	0.0824315	0.0949108
420	2.52	4.01	2.52	4.01	3.53982	5.07246	IPI00902921.1	ZNF185 Isoform 2 of Zinc finger protein 185	0.720544	0.890182	0.805363	0.119952	0.148942
421	2.5	3.05	2.5	3.05	1.5676	1.22186	IPI00619903.3	UGCGL1 UDP-glucose:glycoprotein glucosyltransferase 1	0.976998	1.00772	0.992359	0.0217237	0.021891
422	2.5	2.32	2.5	2.32	3.9666	3.9666	IPI00021466.5	PAIP1 Isoform 1 of Polyadenylate-binding protein-interacting protein 1	0.977133	1.12553	1.05133	0.104935	0.0998113
423		2.83		2.83		0.45819	IPI00643153.1	HUWE1 Isoform 3 of E3 ubiquitin-protein ligase HUWE1		1.26104	1.261
424	2.5		2.5		2.05607		IPI00893013.1	XPO1 cDNA FLJ55480, highly similar to Exportin-1	1.01296		1.01296
425	2.49	2	3.84	4.07	16.4103	10.7692	IPI00759824.2	ANP32B Isoform 2 of Acidic leucine-rich nuclear phosphoprotein 32 family member B	0.824801	0.86924	0.84702	0.0314228	0.037098
426	2.49	2.16	2.49	2.16	7.98722	7.53012	IPI00885057.1	CHORDC1 Isoform 2 of Cysteine and histidine-rich domain-containing protein 1	0.908267	1.11663	1.01245	0.147336	0.145524
427	2.47	2	2.47	2	1.59681	1.59681	IPI00413895.2	GOLGA2 Golgi autoantigen, golgin subfamily a, 2	0.956755	0.90096	0.928857	0.0394528	0.0424746
428	2.47	2.26	2.47	2.26	3.88548	3.23129	IPI00103027.4	LOC26010 Isoform 2 of SPATS2-like protein	1.53365	1.32482	1.42923	0.147659	0.103313
429	2.47	3.23	2.47	3.23	2.14376	2.14376	IPI00218547.1	ALDH18A1 Isoform Short of Delta-1-pyrroline-5-carboxylate synthetase	0.810169	0.771609	0.790889	0.0272661	0.0344753
430		2.69		2.69		6.41026	IPI00328748.4	ARMET Protein ARMET		0.996549	0.9965
431	2.46	5.05	5.76	5.05	8.27068	8.27068	IPI00872664.1	USP14 Ubiquitin carboxyl-terminal hydrolase (Fragment)	1.07256	0.916046	0.994304	0.110674	0.111308
432	2.46		2.46		4.29553		IPI00872597.1	ZNF326 Putative uncharacterized protein ZNF326	0.838368		0.838368
433	2.46	2	2.46	2	7.37705	7.37705	IPI00759832.1	YWHAB Isoform Short of 14-3-3 protein beta/alpha	0.807849	0.845144	0.826496	0.0263715	0.0319076
434	2.46	4.12	2.46	4.12	11.6438	17.4658	IPI00604590.3	NME2 Nucleoside diphosphate kinase	0.713584	0.619393	0.666489	0.0666029	0.099931
435		2.64		2.64		4.29958	IPI00889740.1	FBLN1 Fibulin 1		0.493377	0.4934
436	2.46	4.07	2.46	4.07	3.2381	6.47619	IPI00419979.3	PAK2 Serine/threonine-protein kinase PAK 2	0.815262	0.922672	0.868967	0.0759499	0.0874026
437	2.45	1.53	2.45	1.53	1.99601	1.99601	IPI00029764.1	SF3A3 Splicing factor 3A subunit 3	1.10464	1.00214	1.05339	0.0724787	0.068805
438		2.62		2.62		2.42248	IPI00747830.1	SEC24D Protein transport protein Sec24D		1.34904	1.349
439		2.62		2.62		18.6131	IPI00021389.1	CCS Copper chaperone for superoxide dismutase
440	2.44	1.49	2.45	1.19	1.70251	0	IPI00216719.1	ERC1 Isoform 1 of ELKS/RAB6-interacting/CAST family member 1		0.988001	0.988
441	2.42	3.7	2.42	3.7	4.84848	9.09091	IPI00910593.1	- cDNA FLJ52765, highly similar to Calponin-2	1.78919	1.81849	1.80384	0.0207192	0.0114862
442	2.41	2	2.41	2	1.65593	1.65593	IPI00514856.4	UBAP2L Isoform 1 of Ubiquitin-associated protein 2-like	0.910014	0.994483	0.952248	0.0597288	0.062724
443	2.41		2.41		2.48566		IPI00007675.6	DYNC1LI1 Cytoplasmic dynein 1 light intermediate chain 1	1.04751		1.04751
444	2.41		2.41		2.03804		IPI00163381.4	LEPRE1 Isoform 1 of Prolyl 3-hydroxylase 1	0.770276		0.770276
445	2.37		2.37		12.0623		IPI00012772.8	RPL8 60S ribosomal protein L8	1.20741		1.20741
446		2.55		2.55		1.1811	IPI00844578.1	DHX9 ATP-dependent RNA helicase A		1.01636	1.0164
447	2.34	2.03	2.34	2.03	1.07066	1.07066	IPI00299524.1	NCAPD2 Condensin complex subunit 1	0.985027	0.821227	0.903127	0.115824	0.128248
448	2.32	1.45	2.32	1.15	0	0	IPI00154451.9	MMS19 cDNA FLJ55586, highly similar to MMS19-like protein	1.17206	0.911105	1.04158	0.184524	0.177157
449		2.52		2.52		2.74914	IPI00009146.4	TRAFD1 TRAF-type zinc finger domain-containing protein 1		1.06066	1.0607
450	2.3		2.3		8.88889		IPI00006907.1	C12orf5 Uncharacterized protein C12orf5	7.69925		7.69925
451		2.49		2.49		3.62225	IPI00555762.1	PTK7 PTK7 protein tyrosine kinase 7 isoform a variant (Fragment)		0.452497	0.4525
452	2.29	2.02	2.29	2.02	1.16732	1.14943	IPI00010418.5	MYO1C Myosin-Ic	1.349	1.17043	1.25972	0.126273	0.100239
453	2.29	4.03	2.29	4.03	1.84409	3.59334	IPI00328118.4	SPAG5 Sperm-associated antigen 5	1.13007	1.34898	1.23952	0.154792	0.124881
454	2.29	3.05	2.29	3.05	3.0343	1.84697	IPI00337495.3	PLOD2 Isoform 2 of Procollagen-lysine,2-oxoglutarate 5-dioxygenase 2	1.09652	0.918433	1.00747	0.125923	0.124989
455		2.45		2.45		1.31783	IPI00016736.1	PLCG1 1-phosphatidylinositol-4,5-bisphosphate phosphodiesterase gamma-1		1.05152	1.0515
456	2.27	2.01	2.27	2.01	1.65939	1.65939	IPI00394838.3	ACLY cDNA FLJ56442, highly similar to ATP-citrate synthase	0.753114	0.791857	0.772486	0.0273954	0.0354639
457		2.44		2.44		0.840336	IPI00002186.5	ARFGEF2 Brefeldin A-inhibited guanine nucleotide-exchange protein 2		1.06247	1.0625
458	2.27	1.75	2.27	1.75	1.11562	0.984252	IPI00472887.3	CKAP5 Isoform 2 of Cytoskeleton-associated protein 5	1.00434	0.801872	0.903108	0.14317	0.15853
459	2.27		2.27		5.42857		IPI00793723.1	- Protein
460	2.27		2.27		0		IPI00163230.5	COPS6 COP9 signalosome complex subunit 6	5.85363		5.85363
461	2.26		2.26		2.02605		IPI00877948.1	MCM5 Minichromosome maintenance complex component 5	1.40248		1.40248
462		2.4		2.4		3.4642	IPI00619900.2	AP2M1 Isoform 2 of AP-2 complex subunit mu-1
463	2.25		2.25		1.99336		IPI00000030.1	PPP2R5D Isoform Delta-1 of Serine/threonine-protein phosphatase 2A 56 kDa regulatory subunit delta isoform	0.998104		0.998104
464	2.24	2.04	2.24	2.04	1.06914	1.44509	IPI00797766.1	MPRIP KIAA0864 protein		1.0311	1.0311
465		2.39		4.2		7.82998	IPI00010154.3	GDI1 Rab GDP dissociation inhibitor alpha		0.975474	0.9755
466	2.24	2.01	2.24	2.01	8.07799	8.07799	IPI00305978.4	AKR7A2 Aflatoxin B1 aldehyde reductase member 2		0.947732	0.9477
467	2.24	2.04	2.24	2.04	12.4352	9.41176	IPI00793344.1	YWHAE 22 kDa protein	0.970008	1.04725	1.00863	0.0546191	0.0541518
468	2.24		2.24		7.5		IPI00743305.1	- Similar to 40S ribosomal protein S17	1.17081		1.17081
469	2.23	2.53	2.23	2.53	2.3753	2.3753	IPI00902597.1	TOP1 99 kDa protein	1.06084	0.978904	1.01987	0.0579342	0.0568055
470		2.36		12.85		19.1111	IPI00013683.2	TUBB3 Tubulin beta-3 chain
471	2.22		2.22		0.93639		IPI00657953.2	TRIO triple functional domain
472	2.21		2.21		0.436009		IPI00220625.1	AKAP9 Isoform 3 of A-kinase anchor protein 9
473	2.21		2.21		2.8021		IPI00874284.2	SLC25A12 cDNA FLJ33752 fis, clone BRCAN2000364, highly similar to Calcium-binding mitochondrial carrier protein Aralar1	0.908145		0.908145
474	2.21	2	2.21	2	39.7059	39.7059	IPI00027240.7	GNG5 Guanine nucleotide-binding protein G(I)/G(S)/G(O) subunit gamma-5	0.792308	0.747879	0.770093	0.0314164	0.0407956
475	2.2	2	2.2	2	1.04167	1.02201	IPI00783474.2	DIAPH1 Protein diaphanous homolog 1	1.08445	1.1627	1.12357	0.0553267	0.0492417
476	2.2	5.47	2.2	5.47	1.63934	2.8348	IPI00095891.2	GNAS Isoform XLas-1 of Guanine nucleotide-binding protein G(s) subunit alpha isoforms XLas	0.965125	0.850237	0.907681	0.0812377	0.0895003
477		2.32		2.32		7.14286	IPI00910436.1	- cDNA FLJ59893, highly similar to Dickkopf-related protein 3
478	2.2		2.2		0.973499		IPI00002188.2	ARFGEF1 Brefeldin A-inhibited guanine nucleotide-exchange protein 1	1.12216		1.12216
479	2.2		2.2		6.79406		IPI00304596.3	NONO Non-POU domain-containing octamer-binding protein	1.11186		1.11186
480	2.19	2.03	2.19	2.03	1.2848	1.2848	IPI00376317.4	EDC4 Isoform 1 of Enhancer of mRNA-decapping protein 4	0.607356	0.511683	0.55952	0.0676511	0.120909
481		2.27		2.27		4.05405	IPI00878594.1	- 40 kDa protein		0.757123	0.7571
482	2.19	2.01	2.19	2.01	1.88889	1.88889	IPI00008240.2	MARS Methionyl-tRNA synthetase, cytoplasmic	0.867929	0.967673	0.917801	0.07053	0.0768468
483		2.26		2.26		1.04374	IPI00783781.1	NUP205 Nuclear pore complex protein Nup205		1.10947	1.1095
484	2.18		2.18		2.01005		IPI00019205.1	C14orf4 Enhanced at puberty protein 1	0.829988		0.829988
485	2.18	2	2.18	2	9.1954	9.1954	IPI00024911.1	ERP29 Endoplasmic reticulum protein ERp29	1.1752	1.05315	1.11418	0.086297	0.0774537
486		2.26		2.26		1.2766	IPI00016621.7	AP2A2 Adaptor-related protein complex 2, alpha 2 subunit variant (Fragment)
487	2.16	2	2.16	2	6.35359	6.35359	IPI00006904.1	AVEN Cell death regulator Aven	1.30782	1.23911	1.27346	0.0485855	0.0381523
488		2.25		2.25		14.8649	IPI00456758.4	RPL27A 60S ribosomal protein L27a		1.00226	1.0023
489	2.16	2.09	2.16	2.09	7.37327	7.37327	IPI00413986.2	- Ribosomal protein L1	0.696559	0.608124	0.652341	0.0625333	0.0958597
490	2.16	4.52	2.16	4.52	2.69815	5.39629	IPI00296713.4	GRN Isoform 1 of Granulins	0.693534	0.619272	0.656403	0.0525113	0.0799986
491	2.15	4	2.15	4	2.6087	2.98137	IPI00790739.1	ACO2 Aconitase 2, mitochondrial	0.394967	0.508834	0.451901	0.0805159	0.178172
492	2.15	2	2.15	2	9.78593	9.78593	IPI00745921.2	RNF126 Isoform 1 of RING finger protein 126	1.01565	0.833168	0.924408	0.129033	0.139584
493	2.14	4.2	6.14	4.2	14.8837	17.284	IPI00419258.4	HMGB1 High mobility group protein B1	1.37666	1.43069	1.40368	0.0382076	0.0272196
494	2.14	2.01	2.14	2.01	1.44928	1.4383	IPI00384432.4	SPAG9 Isoform 2 of C-jun-amino-terminal kinase-interacting protein 4	0.901583	1.06607	0.983825	0.116307	0.11822
495	2.14	3.05	2.14	3.05	1.87225	1.65198	IPI00012268.3	PSMD2 26S proteasome non-ATPase regulatory subunit 2	0.97582	1.00671	0.991263	0.0218394	0.0220319
496	2.14	3.3	2.14	3.3	5.88235	9.70588	IPI00026268.3	GNB1 Guanine nucleotide-binding protein G(I)/G(S)/G(T) subunit beta-1	0.832628	0.843003	0.837816	0.00733604	0.00875615
497		2.2		2.2		8.26772	IPI00453476.2	- Uncharacterized protein ENSP00000348237		0.858086	0.8581
498	2.14	2.01	2.14	2.01	5.86207	5.86207	IPI00024993.4	ECHS1 Enoyl-CoA hydratase, mitochondrial	0.900571	0.796616	0.848594	0.0735076	0.0866229
499	2.13	2.87	2.13	2.87	9.16667	9.58333	IPI00619914.2	U2AF1 U2 small nuclear RNA auxillary factor 1 isoform b	1.27061	0.952672	1.11164	0.224815	0.202237
500	2.12	1.32	2.75	1.68	10.101	0	IPI00002149.1	SAR1B GTP-binding protein SAR1b	0.862617	1.00417	0.933392	0.100091	0.107233
501	2.12	2.61	2.6	4.01	8.51064	14.8936	IPI00643317.3	HMGB3 21 kDa protein	1.27027	1.26268	1.26647	0.00536411	0.00423547
502		2.17		2.17		3.05603	IPI00300074.3	FARSB Phenylalanyl-tRNA synthetase beta chain		1.15383	1.1538
503	2.12	2.32	2.12	2.32	0.319973	0.218929	IPI00432363.1	MACF1 Microtubule-actin cross-linking factor 1, isoform 4		0.932103	0.9321
504	2.12	2.03	2.12	2.03	3.23944	3.34789	IPI00604620.3	NCL Nucleolin	1.67785	1.49409	1.58597	0.129936	0.0819284
505		2.15		2.15		1.27916	IPI00909030.1	- cDNA FLJ61494, highly similar to Kinectin		0.965013	0.965
506	2.12		2.12		1.77305		IPI00647892.1	DLGAP5 Isoform 1 of Disks large-associated protein 5
507	2.12	2.96	2.12	2.96	4.42478	4.42478	IPI00013219.1	ILK Integrin-linked protein kinase	0.934985	0.780698	0.857842	0.109098	0.127177
508		2.15		2.15		1.33715	IPI00026970.4	SUPT16H FACT complex subunit SPT16		1.0972	1.0972
509	2.12		2.12		17.3653		IPI00001560.2	CDKN2A Cyclin-dependent kinase inhibitor	1.1954		1.1954
510		2.15		2.15		4.34783	IPI00293307.1	ADFP Adipophilin		1.01881	1.0188
511	2.12		2.12		14.0127		IPI00796349.1	RAP1B 18 kDa protein	0.880649		0.880649
512	2.11	2	2.12	2	2.22635	2.22635	IPI00873222.2	CCT4 T-complex protein 1, delta subunit	1.00351	1.05508	1.02929	0.036463	0.0354253
513	2.11	2.22	2.11	2.22	0.809717	0.809717	IPI00025426.2	PZP Isoform 1 of Pregnancy zone protein	0.891221	0.93646	0.913841	0.0319892	0.0350053
514	2.11	2.05	2.11	2.05	0	4.54545	IPI00218858.1	MAP2K3 Isoform 2 of Dual specificity mitogen-activated protein kinase kinase 3	1.24573	1.22722	1.23647	0.0130878	0.0105848
515	2.11		2.11		5.09091		IPI00301419.2	COPS7A COP9 signalosome complex subunit 7a	0.722583		0.722583
516	2.11	4	2.11	4	8.18505	9.25267	IPI00215706.1	PLAUR Isoform 2 of Urokinase plasminogen activator surface receptor	1.21637	1.15677	1.18657	0.0421476	0.0355205
517	2.1		2.1		1.68919		IPI00641339.2	BCAR1 cDNA FLJ55515, highly similar to Breast cancer anti-estrogen resistanceprotein 1	0.579514		0.579514
518		2.11		2.11		2.24868	IPI00643087.1	TBL3 83 kDa protein		1.15247	1.1525
519	2.1	2.77	2.1	2.77	4.13669	4.13669	IPI00290566.1	TCP1 T-complex protein 1 subunit alpha	0.98149	1.19798	1.08974	0.153082	0.140477
520		2.11		2.11		7.28477	IPI00292020.3	SRM Spermidine synthase		0.779791	0.7798
521	2.1		2.1		6.15385		IPI00009896.1	EPHX1 Epoxide hydrolase 1	1.31111		1.31111
522	2.09		2.09		1.23038		IPI00641384.2	SEC16A SEC16 homolog A	3.20329		3.20329
523		2.1		2.1		2.97203	IPI00257508.4	DPYSL2 Dihydropyrimidinase-related protein 2		1.14439	1.1444
524	2.09	3.7	2.09	3.7	9.68858	10.0346	IPI00015018.1	PPA1 Inorganic pyrophosphatase	1.01935	1.0721	1.04573	0.0372979	0.0356669
525		2.09		19.72		18.6937	IPI00292496.1	RP11-631M21.2 Tubulin beta-8 chain		1.15573	1.1557
526	2.09		2.09		9.79381		IPI00887080.1	LOC100132053 similar to hCG1644601
527	2.08	4.63	2.08	4.63	0	2.97619	IPI00552639.2	EIF4G1 Isoform 1 of Eukaryotic translation initiation factor 4 gamma 1	1.37528	1.54554	1.46041	0.120388	0.0824344
528		2.09		2.09		13.1148	IPI00554521.2	FTH1 Ferritin heavy chain		0.560175	0.5602
529	2.08	5.2	2.08	5.2	1.8617	4.32243	IPI00402391.3	HNRNPUL1 Isoform 3 of Heterogeneous nuclear ribonucleoprotein U-like protein 1	1.49378	1.25876	1.37627	0.166191	0.120755
530	2.08	2.01	2.08	2.17	2.30415	2.30415	IPI00828021.2	HSPA4L cDNA FLJ55529, highly similar to Heat shock 70 kDa protein 4L	1.07241	0.897408	0.984907	0.123743	0.125639
531	2.08	6.18	2.08	6.18	1.64271	6.05749	IPI00794900.1	- 105 kDa protein	1.10988	1.15669	1.13329	0.0330991	0.0292063
532		2.08		2.08		1.46654	IPI00479514.1	CACNA2D1 Voltage-dependent calcium channel subunit alpha-2/delta-1		0.825567	0.8256
533	2.08	2	2.08	2.12	2.05128	2.05128	IPI00332371.9	PFKL Isoform 1 of 6-phosphofructokinase, liver type	0.869157	1.15759	1.01337	0.203954	0.201262
534	2.08	2.04	2.08	2.04	1.85759	1.8595	IPI00292537.3	NFKB1 Isoform 2 of Nuclear factor NF-kappa-B p105 subunit	1.12504	1.18551	1.15528	0.0427575	0.0370106
535	2.08		2.08		1.57025		IPI00018274.1	EGFR Isoform 1 of Epidermal growth factor receptor	0.902472		0.902472
536	2.07		2.13		3.41297		IPI00011675.1	SP100 Isoform Sp100-HMG of Nuclear autoantigen Sp-100	1.33071		1.33071
537		2.07		2.07		4.26439	IPI00871854.1	SAMM50 Putative uncharacterized protein SAMM50		0.873579	0.8736
538	2.07	3.24	2.07	3.24	3.38645	4.98008	IPI00301305.3	UBAP1 Isoform 1 of Ubiquitin-associated protein 1	1.4719	1.35204	1.41197	0.0847593	0.0600291
539	2.06	2.21	8.09	6.31	8.24176	11.8132	IPI00418262.4	ALDOC Fructose-bisphosphate aldolase C	0.822189	0.988886	0.905537	0.117873	0.130169
540	2.06	2.46	3.36	3.76	1.94015	1.41401	IPI00020356.4	MAP1A 331 kDa protein	0.84421	1.04879	0.946502	0.144663	0.152839
541	2.06	4.37	2.06	4.37	5.26316	9.15332	IPI00738381.2	EEF1G Elongation factor 1-gamma	0.98075	0.888549	0.934649	0.0651957	0.0697542
542	2.06		2.06		6.42202		IPI00003420.1	MAPRE2 Isoform 1 of Microtubule-associated protein RP/EB family member 2	0.905558		0.905558
543		2.06		2.06		0.788132	IPI00306933.2	MYO9B myosin IXB isoform 1		2.56044	2.5604
544	2.06		2.06		7.93651		IPI00024524.4	PNO1 RNA-binding protein PNO1	1.18422		1.18422
545		2.06		2.06		1.73193	IPI00005024.3	MYBBP1A Isoform 1 of Myb-binding protein 1A		1.12592	1.1259
546	2.06	2	2.06	2	9.45946	9.45946	IPI00394837.2	RAC1 ras-related C3 botulinum toxin substrate 1 isoform Rac1c	0.756973	0.532775	0.644874	0.158532	0.245834
547		2.06		2.06		3.91459	IPI00167985.5	ZNF579 Zinc finger protein 579		1.94769	1.9477
548	2.06		2.06		6.22711		IPI00909303.1	- cDNA FLJ58073, moderately similar to Cathepsin B	1.03796		1.03796
549		2.06		2.06		2.40137	IPI00170935.1	LRRC47 Leucine-rich repeat-containing protein 47		1.15657	1.1566
550	2.05	2.35	3.49	2.35	8.56423	4.64481	IPI00892834.1	HLA-C Major histocompatibility complex, class I, C	1.00953	0.871606	0.940568	0.0975275	0.10369
551		2.05		2.05		3.45188	IPI00023177.4	CHAF1A chromatin assembly factor 1, subunit A		1.2546	1.2546
552	2.05		2.05		1.62767		IPI00219326.2	HCFC1 Isoform 2 of Host cell factor	0.789743		0.789743
553	2.05	2	2.05	2	8.89571	8.89571	IPI00908827.1	SFRS5 CS0DF038YO05 variant (Fragment)	1.37643	1.20352	1.28997	0.122263	0.0947796
554		2.05		2.05		1.62524	IPI00005780.3	OGT Isoform 3 of UDP-N-acetylglucosamine--peptide N-acetylglucosaminyltransferase 110 kDa subunit		1.08333	1.0833
555	2.05	4.06	2.05	4.06	1.35501	2.52936	IPI00795618.1	MYO1B cDNA FLJ90497 fis, clone NT2RP3003874, highly similar to Myosin Ib	0.643246	0.854564	0.748905	0.149425	0.199524
556		2.05		2.05		2.84168	IPI00017592.1	LETM1 LETM1 and EF-hand domain-containing protein 1, mitochondrial		0.802216	0.8022
557	2.05	2.94	2.05	2.94	0.81781	0.681508	IPI00031008.1	TNC Isoform 1 of Tenascin	0.586264	0.637593	0.611928	0.0362956	0.0593135
558	2.05		2.05		4.11985		IPI00911050.1	- cDNA FLJ53329, highly similar to NADPH:adrenodoxin oxidoreductase, mitochondrial
559	2.05	1.45	2.05	1.15	2.04724	0	IPI00216616.1	TNIP1 Isoform 2 of TNFAIP3-interacting protein 1	1.42645	1.20926	1.31785	0.153578	0.116536
560	2.05	2	2.05	2	3.24427	3.24427	IPI00215801.1	RBM39 Isoform 2 of RNA-binding protein 39	1.53583	1.49181	1.51382	0.0311242	0.02056
561	2.05	2.01	2.05	2.01	0	2.33766	IPI00179438.5	DAB2 Isoform 1 of Disabled homolog 2	0.99198	1.2416	1.11679	0.176509	0.15805
562		2.05		2.05		9.94764	IPI00375676.3	FTL Ferritin		0.927297	0.9273
563	2.05	2	2.05	2	7.08955	7.08955	IPI00017596.3	MAPRE1 Microtubule-associated protein RP/EB family member 1	1.10056	1.20675	1.15365	0.0750931	0.0650915
564		2.04		5.44		8.3958	IPI00335449.3	PPP2R1B beta isoform of regulatory subunit A, protein phosphatase 2 isoform b		0.852151	0.8522
565	2.05		2.05		5.46875		IPI00183508.3	TWF1 twinfilin 1	1.14745		1.14745
566	2.05	2	2.05	2	6.79245	6.79245	IPI00873993.1	UBE2D2 29 kDa protein	1.05286	1.21263	1.13275	0.112973	0.099734
567		2.04		2.04		1.06383	IPI00329352.3	NOMO1;NOMO3 Nodal modulator 1		1.08296	1.083
568	2.05	4.82	2.05	4.82	4.81928	4.81928	IPI00007117.1	SERPINB2 Plasminogen activator inhibitor 2	0.519081	0.499559	0.50932	0.013804	0.0271027
569	2.04	2	2.04	2	2.82101	2.82101	IPI00291136.4	COL6A1 Collagen alpha-1(VI) chain	0.587476	0.596018	0.591747	0.00603943	0.0102061
570		2.04		2.04		2.13198	IPI00394788.4	AARS2 Probable alanyl-tRNA synthetase, mitochondrial		1.27861	1.2786
571	2.04	1.3	2.04	1	1.19556	0	IPI00216529.1	ATP2B1 Isoform E of Plasma membrane calcium-transporting ATPase 1	0.909057	0.916659	0.912858	0.00537549	0.00588864
572	2.04		2.04		3.04487		IPI00410069.3	ZC3HAV1 Isoform 3 of Zinc finger CCCH-type antiviral protein 1	1.23079		1.23079
573	2.04	2	2.04	2	3.17003	3.17003	IPI00783182.1	UBE2Z 39 kDa protein	0.751162	0.746088	0.748625	0.00358809	0.0047929
574	2.04		2.04		3.08642		IPI00552590.1	CCT6A chaperonin containing TCP1, subunit 6A isoform b	0.891636		0.891636
575		2.04		2.04		4.0625	IPI00848328.1	- Similar to Delta(3,5)-Delta(2,4)-dienoyl-CoA isomerase, mitochondrial precursor		0.874706	0.8747
576	2.04	2.61	2.04	2.61	1.63577	1.63577	IPI00102864.3	HK2 Hexokinase-2	1.26029	0.960385	1.11034	0.212067	0.190993
577	2.04	5.43	2.04	5.43	2.00708	4.36836	IPI00783313.2	PYGL Glycogen phosphorylase, liver form	0.877897	0.686539	0.782218	0.13531	0.172983
578	2.04		2.04		5.86854		IPI00789848.1	IVD Isovaleryl-CoA dehydrogenase, mitochondrial precursor	0.812552		0.812552
579		2.04		2.04		5.60472	IPI00008791.1	CIAO1 Protein CIAO1		1.01135	1.0113
580	2.04		2.04		2.01863		IPI00902580.1	- cDNA FLJ11050 fis, clone PLACE1004564, highly similar to Cleavage and polyadenylation specificity factor 100 kDa subunit
581	2.04	2	2.04	2	3.94737	3.94737	IPI00216247.2	PSMD4 Proteasome	1.09635	0.970616	1.03348	0.0889071	0.0860267
582	2.04	1.52	2.04	1.52	3.36788	8.03109	IPI00007694.5	PPME1 Isoform 1 of Protein phosphatase methylesterase 1	1.25437	1.49553	1.37495	0.170522	0.12402
583	2.04		2.04		5.82192		IPI00027794.6	C11orf68 basophilic leukemia expressed protein BLES03 isoform 2	0.851103		0.851103
584	2.04	1.52	2.04	1.52	4.04494	0	IPI00172656.6	FAF2 FAS-associated factor 2	1.2541	1.09453	1.17432	0.112833	0.0960838
585	2.04		2.04		13.8889		IPI00295889.2	SRP19 Signal recognition particle 19 kDa protein	1.0008		1.0008
586		2.03		2.03		1.61663	IPI00218889.3	DNM2 Isoform 2 of Dynamin-2		4.74686	4.7469
587	2.04	2.01	2.04	2.01	5.88235	5.88235	IPI00003348.3	GNB2 Guanine nucleotide-binding protein G(I)/G(S)/G(T) subunit beta-2	0.69391	0.777137	0.735523	0.0588507	0.080012
588	2.04	1.31	2.04	1.31	5.28053	5.28053	IPI00014572.1	SPARC SPARC	1.43604	1.44451	1.44027	0.00598553	0.00415582
589	2.03	2.06	2.03	2.06	1.47321	1.47321	IPI00619921.3	DIDO1 Isoform 4 of Death-inducer obliterator 1	0.824302	0.93355	0.878926	0.0772498	0.0878911
590		2.03		2.03		8.43882	IPI00032830.2	REXO2 Isoform 1 of Oligoribonuclease, mitochondrial (Fragment)		1.01603	1.016
591	2.03	1.76	2.03	1.77	1.65904	1.71395	IPI00216219.3	TJP1 Isoform Long of Tight junction protein ZO-1	0.902726	0.780903	0.841815	0.0861416	0.102329
592	2.03	2	2.03	2	1.05058	1.05058	IPI00221012.7	USP9X ubiquitin specific protease 9, X-linked isoform 3	1.1654	1.31946	1.24243	0.108937	0.0876804
593		2.03		2.03		2.67261	IPI00185637.2	PPP2R5C Isoform Gamma-1 of Serine/threonine-protein phosphatase 2A 56 kDa regulatory subunit gamma isoform		1.28324	1.2832
594	2.03	5.57	2.03	5.57	2.03443	3.11769	IPI00873712.1	DCTN1 Putative uncharacterized protein DCTN1	0.745239	0.89592	0.82058	0.106548	0.129844
595		2.03		2.03		6.29921	IPI00178750.3	NIP30 NEFA-interacting nuclear protein NIP30		1.90011	1.9001
596	2.03		2.03		1.23457		IPI00719680.1	AP3D1 Isoform 5 of AP-3 complex subunit delta-1	0.41551		0.41551
597	2.03	2.02	2.03	2.02	1.58259	1.52964	IPI00246616.2	CLIP2 Isoform 2 of CAP-Gly domain-containing linker protein 2		1.14683	1.1468
598	2.03		2.03		2.39693		IPI00792312.1	INTS3 Isoform 1 of Integrator complex subunit 3
599	2.03	2	2.03	2	2.99213	2.67459	IPI00398708.2	KLC1 Isoform I of Kinesin light chain 1	1.20502	1.40297	1.30399	0.139972	0.107341
600	2.03		2.03		0.356143		IPI00218500.6	MLL Isoform 14P-18B of Histone-lysine N-methyltransferase HRX
601	2.03		2.03		2.27273		IPI00872398.1	TNPO3 Putative uncharacterized protein TNPO3	0.925848		0.925848
602		2.02		2.02		2.17077	IPI00383296.5	HNRNPM Isoform 2 of Heterogeneous nuclear ribonucleoprotein M		1.18746	1.1875
603	2.03	3.12	2.03	3.12	3.37302	4.36508	IPI00002520.1	SHMT2 Serine hydroxymethyltransferase, mitochondrial	0.763495	0.833717	0.798606	0.0496545	0.0621765
604		2.02		2.02		0.953679	IPI00430472.2	ASCC3 Activating signal cointegrator 1 complex subunit 3		1.11079	1.1108
605	2.03		2.03		2.94118		IPI00872533.1	CD2AP 76 kDa protein	1.36		1.36
606	2.03	1.3	2.03	1.3	1.67131	0	IPI00031768.1	HOOK3 Protein Hook homolog 3	0.652721	0.666445	0.659583	0.00970478	0.0147135
607	2.03	2.04	2.03	2.04	5.33333	5.33333	IPI00007755.3	RAB21 Ras-related protein Rab-21	0.824616	0.811513	0.818064	0.00926531	0.0113259
608	2.03		2.03		14.8649		IPI00398135.2	hCG_21078 hypothetical protein LOC389435	1.16067		1.16067
609		2.02		2.02		2.18069	IPI00006025.1	SART3 Isoform 1 of Squamous cell carcinoma antigen recognized by T-cells 3		0.91069	0.9107
610	2.03		2.03		6.30372		IPI00385430.5	ASPSCR1 Isoform 4 of Tether containing UBX domain for GLUT4	1.52617		1.52617
611	2.03	2.01	2.03	2.01	2.06327	2.06327	IPI00027988.1	CTCF Transcriptional repressor CTCF	1.06798	1.08045	1.07422	0.00882016	0.00821079
612	2.03	2.03	2.03	2.03	9.23913	9.23913	IPI00220766.5	GLO1 Lactoylglutathione lyase	0.843818	0.893425	0.868621	0.0350777	0.0403832
613	2.03	2	2.03	2	2.94118	2.94118	IPI00102069.5	EIF3M Eukaryotic translation initiation factor 3 subunit M	0.961294	0.931607	0.946451	0.0209921	0.0221798
614		2.02		2.02		2.9316	IPI00871979.1	CCDC50 70 kDa protein		0.939155	0.9392
615	2.03	2.03	2.03	2.03	5.51378	5.51378	IPI00005724.1	LANCL1 LanC-like protein 1	1.25264	1.35667	1.30466	0.0735585	0.0563815
616		2.02		2.02		1.79171	IPI00329583.7	SPATA5 Isoform 1 of Spermatogenesis-associated protein 5		1.27889	1.2789
617	2.02	2.02	2.02	2.02	7.25806	7.25806	IPI00872985.1	GAR1 26 kDa protein	1.1787	1.29039	1.23454	0.0789797	0.0639748
618	2.02	1.46	2.02	1.16	0.689655	0	IPI00871372.1	HECTD1 HECT domain containing 1	0.403114	0.385547	0.394331	0.0124219	0.0315013
619	2.02	2.04	2.02	2.04	2.03008	1.96078	IPI00873017.1	PHLDB1 146 kDa protein	1.09398	0.831556	0.962769	0.185563	0.192739
620	2.02		2.02		2.28509		IPI00219841.6	LIG1 DNA ligase 1	0.877269		0.877269
621		2.02		2.02		3.5503	IPI00477962.3	UAP1L1 Isoform 1 of UDP-N-acetylhexosamine pyrophosphorylase-like protein 1		2.62023	2.6202
622	2.02	2	2.02	2	1.74165	1.86335	IPI00477118.3	TMEM214 Transmembrane protein 214	1.12935	1.00694	1.06815	0.0865557	0.0810337
623	2.02		2.02		2.46154		IPI00647950.1	DLG2 Isoform 2 of Disks large homolog 2	1.0929		1.0929
624		2.02		2.02		3.16832	IPI00550689.3	C22orf28 UPF0027 protein C22orf28		1.41436	1.4144
625	2.02	2.02	2.02	2.02	4.33276	4.33276	IPI00000001.2	STAU1 Isoform Long of Double-stranded RNA-binding protein Staufen homolog 1	1.14881	1.21567	1.18224	0.047281	0.0399928
626	2.02		2.02		7.74908		IPI00295098.3	SRPRB Signal recognition particle receptor subunit beta	1.17193		1.17193
627	2.02		2.02		2.19691		IPI00005711.4	HDAC6 cDNA FLJ56474, highly similar to Histone deacetylase 6	6.29305		6.29305
628		2.02		2.02		5.94901	IPI00181728.1	BXDC2 Brix domain-containing protein 2		1.1342	1.1342
629	2.02		2.02		2.39726		IPI00792065.3	TOR1AIP1 Putative uncharacterized protein TOR1AIP1	1.31101		1.31101
630	2.02		2.02		2.77185		IPI00908779.1	- cDNA FLJ58554, highly similar to Histidyl-tRNA synthetase	1.14998		1.14998
631	2.02	2	2.02	2	4.10557	5.57185	IPI00550682.1	GRHPR GRHPR protein (Fragment)	1.05692	1.22134	1.13913	0.116261	0.102061
632		2.02		2.02		2.41935	IPI00029656.1	DFNA5 Isoform Long of Non-syndromic hearing impairment protein 5		1.13095	1.1309
633	2.02		2.02		12.766		IPI00000675.5	CNPY3 Putative uncharacterized protein CNPY3 (Fragment)	1.03841		1.03841
634		2.02		2.02		13.4969	IPI00013723.3	PIN1 Peptidyl-prolyl cis-trans isomerase NIMA-interacting 1		1.11646	1.1165
635	2.02	2	2.02	2	5.21173	5.21173	IPI00396321.1	LRRC59 Leucine-rich repeat-containing protein 59	1.15199	1.1151	1.13355	0.0260806	0.0230079
636	2.02	2	2.02	2	5.15971	5.15971	IPI00165230.1	DAZAP1 Isoform 1 of DAZ-associated protein 1	0.983458	1.19001	1.08673	0.146051	0.134395
637	2.02	2	2.02	2	5.63003	5.63003	IPI00019407.1	NSDHL Sterol-4-alpha-carboxylate 3-dehydrogenase, decarboxylating	0.767877	0.935899	0.851888	0.118809	0.139466
638		2.01		3.2		2.9703	IPI00414320.1	ANXA11 Annexin A11		1.13954	1.1395
639	2.02		2.02		5.46318		IPI00008894.2	CPA4 Carboxypeptidase A4	0.718686		0.718686
640		2.01		2.01		0.756501	IPI00292771.4	NUMA1 Isoform 1 of Nuclear mitotic apparatus protein 1		1.02472	1.0247
641	2.01		4.02		12.1076		IPI00909366.1	- cDNA FLJ60058, highly similar to Myosin light chain 1, slow-twitch muscle A isoform
642	2.01		4.01		4.47761		IPI00002557.1	COPG2 Coatomer subunit gamma-2	0.628682		0.628682
643	2.01	2	2.66	4.01	16.2921	24.1573	IPI00903159.1	- Putative uncharacterized protein ENSP00000384696 (Fragment)	0.90411	1.06322	0.983662	0.112504	0.114373
644		2.01		2.01		2.05725	IPI00030915.1	USP8 Ubiquitin carboxyl-terminal hydrolase 8		1.26751	1.2675
645	2.01		2.01		1.48011		IPI00639962.1	ATXN2L 114 kDa protein	0.960543		0.960543
646		2.01		2.01		2.25764	IPI00910194.1	- cDNA FLJ60565, highly similar to Nuclear pore complex protein Nup153
647	2.01	2.95	2.01	2.95	0.988764	1.01758	IPI00301263.2	CAD CAD protein	0.886864	1.05191	0.969389	0.116707	0.120393
648	2.01		2.01		3.125		IPI00217056.2	LEPREL2 Isoform 1 of Prolyl 3-hydroxylase 3	0.971204		0.971204
649	2.01		2.01		1.72555		IPI00219420.3	SMC3 Structural maintenance of chromosomes protein 3	1.60777		1.60777
650		2.01		2.01		1.79506	IPI00854642.1	PDS5A Isoform 1 of Sister chromatid cohesion protein PDS5 homolog A		1.06176	1.0618
651	2.01	2.05	2.01	2.05	1.92113	1.92113	IPI00007138.2	DLGAP4 Isoform 2 of Disks large-associated protein 4	1.03729	0.999618	1.01845	0.0266367	0.0261541
652	2.01		2.01		1.93548		IPI00909093.1	- cDNA FLJ51295, highly similar to Cell division cycle 5-like protein	1.01893		1.01893
653		2.01		2.01		1.19695	IPI00853369.1	PLXNB2 Plexin-B2		0.966364	0.9664
654	2.01		2.01		2.28526		IPI00031023.1	FLII Protein flightless-1 homolog	1.1023		1.1023
655		2.01		2.01		6.14525	IPI00647163.1	TCEAL4 Isoform 2 of Transcription elongation factor A protein-like 4		1.24151	1.2415
656	2.01		2.01		2.68987		IPI00554541.2	ILVBL Isoform 1 of Acetolactate synthase-like protein	1.17544		1.17544
657		2.01		2.01		1.38504	IPI00398009.2	IPO4 Isoform 2 of Importin-4		1.11154	1.1115
658	2.01		2.01		3.25671		IPI00465044.2	RCC2 Protein RCC2	1.89683		1.89683
659	2.01		2.01		0.664176		IPI00215628.1	VCAN Isoform V1 of Versican core protein	0.631502		0.631502
660	2.01		2.01		1.96281		IPI00027442.4	AARS Alanyl-tRNA synthetase, cytoplasmic	1.0553		1.0553
661		2.01		2.01		3.71517	IPI00789435.2	EEF1D eukaryotic translation elongation factor 1 delta isoform 3		0.853457	0.8535
662	2.01	2	2.01	2	4.81541	4.81541	IPI00103925.2	IRGQ Immunity-related GTPase family Q protein	1.32952		1.32952
663		2.01		2.01		2.18914	IPI00456630.6	FNDC3A fibronectin type III domain containing 3A isoform 2		0.872328	0.8723
664	2.01		2.01		3.31263		IPI00024642.2	CCDC47 Isoform 1 of Coiled-coil domain-containing protein 47	0.781381		0.781381
665		2.01		2.01		3.23077	IPI00908902.1	- cDNA FLJ57028, highly similar to Long-chain-fatty-acid--CoA ligase 4		1.4365	1.4365
666	2.01		2.01		2.33918		IPI00009070.1	HBS1L Isoform 1 of HBS1-like protein	1.16451		1.16451
667		2.01		2.01		6.49038	IPI00384967.3	ALDH1A3 Putative uncharacterized protein DKFZp686G1675 (Fragment)		1.97559	1.9756
668	2.01	3.7	2.01	3.7	6.10526	9.89474	IPI00896448.1	CAP1 adenylyl cyclase-associated protein	1.19059	1.17344	1.18201	0.012128	0.0102605
669	2.01		2.01		4.16048		IPI00395488.2	VASN Vasorin	1.12448		1.12448
670	2.01	2	2.01	2	5.41516	5.41516	IPI00295386.7	CBR1 Carbonyl reductase [NADPH] 1	0.972198	0.793312	0.882755	0.126492	0.143292
671	2.01		2.01		5.04732		IPI00910977.1	MPST mercaptopyruvate sulfurtransferase isoform 1	0.350953		0.350953
672	2.01	2.01	2.01	2.01	3.0888	3.0888	IPI00479877.4	ALDH9A1 aldehyde dehydrogenase 9A1	0.811202	0.834592	0.822897	0.0165394	0.020099
673		2.01		2.01		2.64798	IPI00165261.6	SCFD1 Sec1 family domain-containing protein 1		0.779008	0.779
674	2.01	2.01	2.01	2.01	7.5188	7.5188	IPI00299573.12	RPL7A 60S ribosomal protein L7a	1.06542	1.00617	1.03579	0.0418919	0.0404443
675	2.01	3.1	2.01	3.1	2.32198	2.32198	IPI00025874.2	RPN1 Dolichyl-diphosphooligosaccharide--protein glycosyltransferase 67 kDa subunit precursor	1.21747	1.03291	1.12519	0.130508	0.115988
676		2.01		2.01		11.7318	IPI00878433.1	POLR2J4 POLR2J4 protein (Fragment)		0.942038	0.942
677	2.01		2.01		5.84192		IPI00784360.1	BPNT1 3'(2'),5'-bisphosphate nucleotidase 1 (EC 3.1.3.7) (Bisphosphate 3'- nucleotidase 1) (PAP-inositol-1,4-phosphatase) (PIP). Isoform 2	1.02863		1.02863
678	2.01	2.01	2.01	2.01	5.05747	5.05747	IPI00297261.3	PTPN1 Tyrosine-protein phosphatase non-receptor type 1	0.917042	0.91768	0.917361	0.000450592	0.000491183
679		2.01		2.01		4.25532	IPI00000792.1	CRYZ Quinone oxidoreductase		0.841146	0.8411
680	2.01		2.01		3.2345		IPI00908659.1	- cDNA FLJ60965, highly similar to Transforming acidic coiled-coil-containing protein 3	1.21692		1.21692
681		2.01		2.01		3.35196	IPI00024403.1	CPNE3 Copine-3		0.851068	0.8511
682	2.01	4	2.01	4	3.10458	3.43137	IPI00550364.8	PGM2 Phosphoglucomutase-2	0.892376	0.969067	0.930721	0.0542286	0.0582651
683		2.01		2.01		4.71014	IPI00847689.1	HTATIP2 HIV-1 Tat interactive protein 2, 30kDa isoform a		0.655336	0.6553
684	2.01	2	2.01	2	6.27451	6.27451	IPI00026530.4	LMAN1 Protein ERGIC-53	0.425441	0.394408	0.409924	0.0219439	0.0535317
685		2.01		2.01		4.21941	IPI00022793.5	HADHB Trifunctional enzyme subunit beta, mitochondrial		0.487162	0.4872
686	2.01	2.01	2.01	2.01	4.62963	4.62963	IPI00019927.2	PSMD7 26S proteasome non-ATPase regulatory subunit 7	0.94043	0.829268	0.884849	0.0786036	0.0888328
687	2.01	2.01	2.01	2.01	11.2903	11.2903	IPI00874144.1	MRPS6 20 kDa protein	1.1003	1.2647	1.1825	0.116246	0.0983055
688	2.01		2.01		4.20561		IPI00306301.2	PDHA1 Mitochondrial PDHA1
689	2.01	2	2.01	2	1.40252	1.3624	IPI00827658.1	CD44 Isoform 7 of CD44 antigen	1.04085	0.687909	0.864377	0.249564	0.288721
690	2.01		2.01		4.32692		IPI00335130.5	MRPL37 Mitochondrial ribosomal protein L37	1.32631		1.32631
691	2.01	6	2.01	6	3.00501	5.84307	IPI00303207.3	ABCE1 ATP-binding cassette sub-family E member 1	0.954766	1.06241	1.00859	0.0761156	0.0754675
692		2.01		2.01		3.73002	IPI00844214.1	CTNNBL1 Isoform 1 of Beta-catenin-like protein 1		1.11548	1.1155
693	2.01		2.01		13.0435		IPI00026519.1	PPIF Peptidyl-prolyl cis-trans isomerase, mitochondrial	1.04049		1.04049
694		2.01		2.01		21.0145	IPI00001563.1	CDKN2B Cyclin-dependent kinase 4 inhibitor B		1.05349	1.0535
695		2.01		2.01		9.375	IPI00647337.1	RPL24 60S ribosomal protein		1.00316	1.0032
696	2.01	2	2.01	2	14.0794	14.0794	IPI00003217.3	PSMB7 Proteasome subunit beta type-7
697	2.01	6	2.01	6	4.51306	14.2518	IPI00873055.1	TES 48 kDa protein	1.41197	1.41717	1.41457	0.0036731	0.00259662
698		2.01		2.01		4.1841	IPI00018300.2	IFIT1 Interferon-induced protein with tetratricopeptide repeats 1		0.936394	0.9364
699	2.01	1.7	2.01	1.7	6.88259	6.88259	IPI00299084.1	TMEM33 Transmembrane protein 33	0.716994	0.987965	0.85248	0.191605	0.224762
700	2.01		2.01		3.7234		IPI00384156.1	LGMN Full-length cDNA clone CS0DB001YK19 of Neuroblastoma of Homo sapiens	0.814901		0.814901
701	2.01	1.33	2.01	1.33	8.73362	8.73362	IPI00026546.1	PAFAH1B2 Platelet-activating factor acetylhydrolase IB subunit beta	1.05506	1.17396	1.11451	0.0840765	0.0754381
702	2.01	1.52	2.01	1.22	8.33333	0	IPI00872668.2	NIT2 33 kDa protein	0.947084	0.925042	0.936063	0.0155859	0.0166505
703	2.01	2	2.01	2	21.1111	21.1111	IPI00654617.1	NHP2 nucleolar protein family A, member 2 isoform b	1.21697	1.16003	1.1885	0.0402627	0.0338769
704		2.01		2.01		5.81395	IPI00305380.3	IGFBP4 Insulin-like growth factor-binding protein 4		0.634042	0.634
705	2.01	2	2.01	2	4.21053	4.21053	IPI00554632.2	FEZ2 zygin 2 isoform 2	0.997007	0.879013	0.93801	0.0834342	0.0889481
706		2.01		2.01		6.55738	IPI00297579.4	LOC653972;CBX3 Chromobox protein homolog 3		1.36468	1.3647
707	2.01		2.01		7.53623		IPI00644499.1	CSTF1 38 kDa protein	1.29012		1.29012
708		2.01		2.01		17.2043	IPI00034181.1	RBBP9 Isoform 1 of Retinoblastoma-binding protein 9		1.80441	1.8044
709	2		14.3		60.9272		IPI00335168.9	MYL6;MYL6B Isoform Non-muscle of Myosin light polypeptide 6	0.876322		0.876322
710		2.01		2.01		16.5217	IPI00219156.7	RPL30 60S ribosomal protein L30		1.2932	1.2932
711		2.01		2.01		9.09091	IPI00874175.1	UBE2G2 Ubiquitin carrier protein (Fragment)		1.98374	1.9837
712	2	2	13.34	7.39	27.6276	22.8228	IPI00914623.1	- cDNA FLJ51195, highly similar to Actin, gamma-enteric smooth muscle
713	2	13.12	8.03	13.12	12.0936	13.3028	IPI00761140.1	CAST calpastatin isoform h	0.975158	1.06346	1.01931	0.0624361	0.0612535
714	2		5.23		12.212		IPI00216171.3	ENO2 Gamma-enolase
715	2		5.2		11.9718		IPI00220709.3	TPM2 Isoform 2 of Tropomyosin beta chain
716	2	2.01	4.35	6.06	11.0638	13.1915	IPI00644431.2	DDX39 cDNA FLJ55484, highly similar to ATP-dependent RNA helicase DDX39	0.854343	0.734453	0.794398	0.0847749	0.106716
717	2		4.19		3.60934		IPI00413947.1	AP1B1 Isoform B of AP-1 complex subunit beta-1	1.08383		1.08383
718	2	1.7	2.04	1.74	4.41459	4.41459	IPI00299033.1	KPNA3 Importin subunit alpha-3	0.841246	0.905465	0.873355	0.0454095	0.0519943
719	2		2.03		4.86726		IPI00791169.2	C3orf31 cDNA FLJ60579	0.670229		0.670229
720	2	2	2.01	2	6.22407	6.22407	IPI00394896.2	RTN3 Isoform 5 of Reticulon-3	0.941744	1.16988	1.05581	0.161319	0.152791
721		2		2.3		22.5	IPI00073704.3	FKBP1B Isoform 2 of Peptidyl-prolyl cis-trans isomerase FKBP1B
722	2	2.09	2	2.09	2.72109	2.72109	IPI00030654.1	CPSF6 Isoform 2 of Cleavage and polyadenylation specificity factor subunit 6	1.07375		1.07375
723	2		2		1.47643		IPI00298935.4	JMJD1B Isoform 1 of JmjC domain-containing histone demethylation protein 2B	0.983165		0.983165
724	2	4.05	2	4.05	0.92539	2.31348	IPI00855787.1	TNKS1BP1 tankyrase 1-binding protein 1	0.970789	1.01083	0.99081	0.0283134	0.028576
725	2	2.01	2	2.01	0.947631	0.947631	IPI00890837.1	SMCHD1 Isoform 1 of Structural maintenance of chromosomes flexible hinge domain-containing protein 1	0.829144	0.834005	0.831574	0.00343695	0.00413306
726	2		2		2.42616		IPI00433169.2	ARHGEF1 ARHGEF1 protein	1.44005		1.44005
727	2		2		1.37581		IPI00297263.6	HEG1 Isoform 1 of Protein HEG homolog 1	1.61794		1.61794
728	2		2		6.40668		IPI00908985.1	- cDNA FLJ54750, moderately similar to Pyrroline-5-carboxylate reductase 2	1.34064		1.34064
729	2	2.02	2	2.02	1.50215	1.50215	IPI00550308.1	RBM12;CPNE1 RNA-binding protein 12	1.69515	1.58066	1.63791	0.0809596	0.0494287
730	2	2	2	2	2.15264	2.15264	IPI00646182.3	ATP1A1 ATPase, Na+/K+ transporting, alpha 1 polypeptide	1.11881	0.906779	1.0128	0.149932	0.148037
731		2		2		1.66799	IPI00400812.5	SSFA2 Isoform 1 of Sperm-specific antigen 2		0.800436	0.8004
732	2	2.94	2	2.94	3.92562	3.92562	IPI00872754.1	STK24 53 kDa protein	1.02591	1.07135	1.04863	0.0321287	0.0306388
733	2	2.02	2	2.03	5.66038	5.64516	IPI00059366.4	H2AFY H2A histone family, member Y isoform 2	1.10646	1.05484	1.08065	0.0365005	0.0337763
734	2		2		1.02605		IPI00465432.3	NOMO2 Isoform 1 of Nodal modulator 2	0.878362		0.878362
735	2		2		7.70975		IPI00306840.2	SGPP1 Sphingosine-1-phosphate phosphatase 1	1.13645		1.13645
736		2		2		2.9361	IPI00288941.1	NCOA5 Nuclear receptor coactivator 5		1.2355	1.2355
737	2	2	2	2	1.96802	1.96802	IPI00844264.7	CSDE1 upstream of NRAS isoform 3	0.977534	0.854513	0.916024	0.086989	0.0949637
738	2	4.26	2	4.26	3.71287	5.19802	IPI00785113.1	LRRFIP1 Isoform 1 of Leucine-rich repeat flightless-interacting protein 1	1.06163	1.03869	1.05016	0.0162182	0.0154436
739		2		2		1.93548	IPI00009771.6	LMNB2 Lamin-B2		0.931179	0.9312
740	2		2		2.50896		IPI00549766.2	FAM40A Isoform 1 of Protein FAM40A	1.00798		1.00798
741		2		2		2.23547	IPI00215888.4	SRP72 Signal recognition particle 72 kDa protein		0.647328	0.6473
742	2	2.02	2	2.02	2.35911	2.35911	IPI00031522.2	HADHA Trifunctional enzyme subunit alpha, mitochondrial	1.13587	0.898888	1.01738	0.167569	0.164707
743	2	2	2	2	3.20755	3.20755	IPI00028122.1	PSIP1 Isoform 1 of PC4 and SFRS1-interacting protein	1.99888	1.8231	1.91099	0.124296	0.0650427
744		2		2		1.03586	IPI00903062.1	- cDNA FLJ43948 fis, clone TESTI4014924, highly similar to Homo sapiens cytoplasmic FMR1 interacting protein 1 (CYFIP1), transcript variant 1, mRNA		1.07937	1.0794
745	2		2		4.72973		IPI00023086.3	MRPL15 39S ribosomal protein L15, mitochondrial	1.31111		1.31111
746		2		2		2.38908	IPI00872684.1	EZR 69 kDa protein		0.793604	0.7936
747	2		2		1.45379		IPI00012837.1	KIF5B Kinesin-1 heavy chain	0.895627		0.895627
748	2	1.7	2	1.7	2.08551	2.08551	IPI00005158.1	LONP1 Lon protease homolog, mitochondrial	1.32534	1.25818	1.29176	0.0474928	0.0367661
749	2	1.43	2	1.43	2.80374	0	IPI00329625.5	TBRG4 cDNA FLJ56153, highly similar to Homo sapiens transforming growth factor beta regulator 4 (TBRG4), transcript variant 1, mRNA	0.970753		0.970753
750	2		2		4.7619		IPI00220906.5	ACOT2 Isoform 1 of Acyl-coenzyme A thioesterase 2, mitochondrial	0.854473		0.854473
751		2		2		2.37037	IPI00180404.7	NEXN Isoform 1 of Nexilin		0.943254	0.9433
752	2	1.8	2	1.8	0.743349	0.704225	IPI00412982.3	NOTCH1 Neurogenic locus notch homolog protein 1 precursor	0.887618	0.851284	0.869451	0.0256921	0.0295498
753		2		2		2.86396	IPI00002135.1	TACC3 Transforming acidic coiled-coil-containing protein 3		1.39038	1.3904
754	2		2		3.23326		IPI00386189.2	NARG1 Isoform 1 of NMDA receptor-regulated protein 1
755	2	2.03	2	2.03	3.42105	4.5614	IPI00335068.1	IDH3G isocitrate dehydrogenase 3 (NAD+) gamma isoform b precursor	0.724354	0.889568	0.806961	0.116824	0.14477
756	2		2		3.52349		IPI00028050.2	EEFSEC Selenocysteine-specific elongation factor	1.02841		1.02841
757		2		2		2.95652	IPI00551024.4	DAK Dihydroxyacetone kinase		0.853195	0.8532
758	2		2		2.34261		IPI00018219.1	TGFBI Transforming growth factor-beta-induced protein ig-h3
759	2	2.02	2	2.02	3.92157	3.92157	IPI00009032.1	SSB Lupus La protein	1.1074	0.978764	1.04308	0.0909583	0.0872015
760		2		2		1.20069	IPI00217405.1	UBR1 Isoform 1 of E3 ubiquitin-protein ligase UBR1		1.49545	1.4955
761	2		2		8.87097		IPI00215884.4	SFRS1 Isoform ASF-1 of Splicing factor, arginine/serine-rich 1	1.18953		1.18953
762	2	2	2	2	1.47783	1.47783	IPI00106495.1	NCAPG Condensin complex subunit 3	1.51551	1.25515	1.38533	0.184105	0.132896
763		2		2		2.64317	IPI00012149.1	MPHOSPH10 U3 small nucleolar ribonucleoprotein protein MPP10
764	2		2		6.875		IPI00644968.1	HNRPA1L3 Putative heterogeneous nuclear ribonucleoprotein A1-like protein 3	0.88741		0.88741
765	2	2	2	2	7.32759	7.32759	IPI00218988.4	AK2 Isoform 2 of Adenylate kinase isoenzyme 2, mitochondrial	1.01842	0.860272	0.939347	0.111828	0.119049
766		2		2		4.21456	IPI00910128.1	- cDNA FLJ59457, highly similar to NADPH:adrenodoxin oxidoreductase, mitochondrial		1.40137	1.4014
767	2		2		3.81125		IPI00019463.3	EIF2AK2 Interferon-induced, double-stranded RNA-activated protein kinase	1.17765		1.17765
768		2		2		3.89864	IPI00418418.4	ATP6V1B1 ATPase, H+ transporting, lysosomal 56/58kDa, V1 subunit B1		1.11034	1.1103
769	2	2.03	2	2.03	4.89914	4.89914	IPI00759501.1	QKI Isoform 7 of Protein quaking	1.19553	1.23253	1.21403	0.026167	0.0215539
770	2		2		3.22581		IPI00856084.1	IMPDH1 inosine monophosphate dehydrogenase 1 isoform c
771	2	2.13	2	2.13	9.09091	9.09091	IPI00749512.3	RPS10 40S ribosomal protein S10
772	2		2		4.16667		IPI00410657.2	RNMT Isoform 2 of mRNA cap guanine-N7 methyltransferase	0.904073		0.904073
773		2		2		2.3913	IPI00795769.1	- 52 kDa protein		0.892934	0.8929
774	2	2	2	2	7.37327	7.37327	IPI00303882.2	M6PRBP1 Isoform B of Mannose-6-phosphate receptor-binding protein 1	0.846444	0.867921	0.857183	0.0151871	0.0177174
775	2		2		2.63852		IPI00216758.1	ECE1 Isoform A of Endothelin-converting enzyme 1	0.775498		0.775498
776		2		2		5.9761	IPI00909694.1	- cDNA FLJ56008, highly similar to Aldehyde dehydrogenase family 7 member A1		1.0402	1.0402
777	2	2	2	2	6.10465	6	IPI00873127.1	MTHFD2 cDNA, FLJ93628, Homo sapiens methylene tetrahydrofolate dehydrogenase (NAD+dependent), methenyltetrahydrofolate cyclohydrolase (MTHFD2),nuclear gene encoding mitochondrial protein, mRNA	0.874247	0.857809	0.866028	0.0116237	0.0134218
778	2		2		3.98773		IPI00872089.1	PICALM Putative uncharacterized protein PICALM	1.15316		1.15316
779		2		2		2.83871	IPI00419836.1	DCBLD2 Isoform 1 of Discoidin, CUB and LCCL domain-containing protein 2		1.17544	1.1754
780	2	2.08	2	2.08	4.04858	4.04858	IPI00604664.5	NDUFS1 cDNA FLJ55978, highly similar to NADH-ubiquinone oxidoreductase 75 kDa subunit, mitochondrial	0.985359	0.837666	0.911513	0.104434	0.114572
781		2		2		2.93686	IPI00299506.9	GFPT1 Isoform 2 of Glucosamine--fructose-6-phosphate aminotransferase [isomerizing] 1		1.13749	1.1375
782	2		2		6.15385		IPI00304163.3	C12orf10 cDNA FLJ57902, highly similar to Protein MYG1	1.00667		1.00667
783	2	2.04	2	2.04	7.65957	7.65957	IPI00031622.3	CHCHD6 Coiled-coil-helix-coiled-coil-helix domain-containing protein 6	3.0039		3.0039
784	2	2.01	2	2.01	4.6798	4.77387	IPI00023919.4	PSMC5 26S protease regulatory subunit 8	1.01403	0.99676	1.00539	0.0122094	0.0121439
785		2		2		6.06488	IPI00021983.1	NCSTN Isoform 1 of Nicastrin		1.08011	1.0801
786	2		2		1.9678		IPI00893062.1	XRCC6 X-ray repair complementing defective repair in Chinese hamster cells 6	1.61085		1.61085
787		2		2		10.1449	IPI00306195.6	AKT1S1 Isoform 2 of Proline-rich AKT1 substrate 1		0.974917	0.9749
788	2		2		16.3934		IPI00791920.1	RPL23 13 kDa protein	1.27332		1.27332
789		2		2		4.62725	IPI00178056.5	- 44 kDa protein		1.16154	1.1615
790	2		2		2.9654		IPI00396387.3	GNL1 Isoform 1 of Guanine nucleotide-binding protein-like 1	1.04286		1.04286
791	2	2.03	2	2.03	3.0303	3.0303	IPI00029079.5	GMPS GMP synthase [glutamine-hydrolyzing]	0.917751	1.17264	1.04519	0.180231	0.172438
792	2		2		25.3012		IPI00879159.1	- 9 kDa protein	0.894288		0.894288
793	2		2		4.85981		IPI00873294.1	BLMH 61 kDa protein	0.637786		0.637786
794	2	2.01	2	2.01	5.45775	5.45775	IPI00845461.2	ATL3 Isoform 2 of Atlastin-3	1.17755	1.14894	1.16325	0.0202246	0.0173864
795	2	2	2	2	3.57143	3.57143	IPI00793201.1	SCYE1 cDNA FLJ61202, highly similar to Multisynthetase complex auxiliary component p43	1.12456	1.11643	1.12049	0.00575068	0.00513228
796	2	6	2	6	4.51128	12.406	IPI00793132.1	GSDMD cDNA FLJ78285, highly similar to Homo sapiens gasdermin domain containing 1, mRNA	1.16175	1.34644	1.2541	0.13059	0.104131
797		2		2		10.5802	IPI00748491.1	MPG N-methylpurine-DNA glycosylase isoform b		1.26956	1.2696
798	2		2		2.28916		IPI00299719.1	TCIRG1 Isoform Long of V-type proton ATPase 116 kDa subunit a isoform 3	0.476413		0.476413
799		2		2		2.90771	IPI00607861.2	H6PD GDH/6PGL endoplasmic bifunctional protein		0.57479	0.5748
800	2	4.18	2	4.18	3.10458	7.02614	IPI00023704.1	LPP Lipoma-preferred partner	1.37777	1.21806	1.29791	0.112933	0.0870115
801		2		2		1.57895	IPI00293464.5	DDB1 DNA damage-binding protein 1		0.773404	0.7734
802	2	2.02	2	2.02	4.52261	6.47482	IPI00018311.1	NPTN Isoform 2 of Neuroplastin	1.13235	0.956686	1.04452	0.124211	0.118918
803		2		2		5.03282	IPI00218775.2	FKBP5 FK506-binding protein 5		1.01142	1.0114
804	2	3.34	2	3.34	4.7259	9.82987	IPI00002214.1	LOC728860;KPNA2 Importin subunit alpha-2	1.01466	1.08989	1.05228	0.0531949	0.0505521
805	2		2		3.26087		IPI00909772.1	- cDNA FLJ53069, highly similar to AP-2 complex subunit mu-1	1.22089		1.22089
806		2		2		3.42857	IPI00166749.3	PMPCA Mitochondrial-processing peptidase subunit alpha		1.48935	1.4894
807	2		2		11.2727		IPI00896510.1	GNPDA2 Isoform 2 of Glucosamine-6-phosphate isomerase 2	1.04326		1.04326
808		2		2		7.38462	IPI00029264.3	CYC1 Cytochrome c1, heme protein, mitochondrial
809	2	2	2	2	2.55474	2.55474	IPI00884950.1	RELA Isoform 4 of Transcription factor p65	1.08147	0.863227	0.972348	0.154321	0.158709
810		2		2		2.36559	IPI00019549.1	SMAD1 Mothers against decapentaplegic homolog 1		0.517139	0.5171
811	2		2		4.25101		IPI00329629.6	DNAJC7 DnaJ homolog subfamily C member 7	0.752759		0.752759
812	2	2.01	2	2.01	6.42202	6.42202	IPI00030364.1	TAF10 Transcription initiation factor TFIID subunit 10	0.937672	1.15803	1.04785	0.155815	0.1487
813		2		2		4.78469	IPI00298111.7	SNX6 sorting nexin 6 isoform b		0.822302	0.8223
814	2	3.4	2	3.4	3.95349	10.6977	IPI00018206.3	GOT2 Aspartate aminotransferase, mitochondrial	0.833223	0.739926	0.786575	0.0659713	0.0838717
815	2	2	2	2	16.6667	16.6667	IPI00017964.1	SNRPD3 Small nuclear ribonucleoprotein Sm D3	1.03473	0.962658	0.998694	0.0509624	0.0510291
816	2	2	2	2	2.27273	2.27273	IPI00013871.1	RRM1 Ribonucleoside-diphosphate reductase large subunit	1.3006	1.4674	1.384	0.117945	0.0852205
817		2		2		4.96278	IPI00215974.2	QTRT1 cDNA, FLJ95065, highly similar to Homo sapiens queuine tRNA-ribosyltransferase 1 (tRNA-guanine transglycosylase) (QTRT1), mRNA		0.987474	0.9875
818	2	2	2	2	7.05882	7.05882	IPI00012197.1	XTP3TPA XTP3-transactivated gene A protein	0.907975	1.07106	0.989518	0.115319	0.116541
819		2		2		4.30769	IPI00155601.1	MACROD1 MACRO domain-containing protein 1		1.08476	1.0848
820	2	2	2	2	2.96192	2.96192	IPI00005154.1	SSRP1 FACT complex subunit SSRP1	0.951718	0.887155	0.919437	0.0456529	0.0496531
821	2		2		2.54545		IPI00872804.1	PRKAA1 Isoform 1 of 5'-AMP-activated protein kinase catalytic subunit alpha-1	2.07608		2.07608
822	2	2	2	2	5.94262	5.94262	IPI00789599.1	SLC16A3 51 kDa protein	1.09084	0.846853	0.968846	0.172524	0.178072
823	2	3.44	2	3.44	3.2967	4.67742	IPI00441473.3	PRMT5 Protein arginine N-methyltransferase 5	1.01051	0.801245	0.905879	0.147974	0.163349
824		2		2		3.22129	IPI00011285.1	CAPN1 Calpain-1 catalytic subunit		0.575317	0.5753
825	2	2	2	2	4.39189	4.39189	IPI00294158.1	BLVRA Biliverdin reductase A	0.841778	1.05667	0.949222	0.151949	0.160078
826	2	2.13	2	2.13	2.8777	2.8777	IPI00031583.4	USO1 Putative uncharacterized protein DKFZp451D234	0.935729	0.794696	0.865212	0.0997248	0.11526
827	2		2		5.82524		IPI00009946.4	TOMM34 Mitochondrial import receptor subunit TOM34	0.694771		0.694771
828	2		2		4.48143		IPI00006525.3	SIX4 sine oculis homeobox homolog 4
829	2	2	2	2	3.1746	3.1746	IPI00002134.4	PSMD5 26S proteasome non-ATPase regulatory subunit 5	1.06392	1.15781	1.11086	0.0663947	0.0597686
830	2		2		4.87179		IPI00735324.2	ADH5P4 similar to hCG17981	0.870848		0.870848
831	2		2		3.91061		IPI00646500.1	RPA2 Isoform 3 of Replication protein A 32 kDa subunit	0.921009		0.921009
832		2		2		2.0979	IPI00414315.8	EPS8L2 Isoform 1 of Epidermal growth factor receptor kinase substrate 8-like protein 2		1.46317	1.4632
833	2	1.71	2	1.71	2.87081	2.87081	IPI00554752.3	PRKAR2B cAMP-dependent protein kinase type II-beta regulatory subunit	0.907373	1.10014	1.00376	0.136309	0.135798
834	2		2		3.35463		IPI00294739.1	SAMHD1 SAM domain and HD domain-containing protein 1	1.09959		1.09959
835	2	4.65	2	4.65	3.52349	5.53691	IPI00007935.5	PDLIM5 PDZ and LIM domain protein 5	1.11066	1.04632	1.07849	0.0454923	0.0421815
836	2	2.02	2	2.02	3.32717	3.32717	IPI00747764.3	KPNA6 cDNA FLJ53229, highly similar to Importin alpha-7 subunit	0.914	1.1459	1.02995	0.163981	0.159213
837		2		2		3.33333	IPI00013212.1	CSK Tyrosine-protein kinase CSK		1.13598	1.136
838	2	2	2	2	4.77454	4.77454	IPI00549672.2	PSMD13 HSPC027	1.37183	1.09724	1.23454	0.194165	0.157278
839	2	2	2	2	4.96084	4.96084	IPI00056880.7	ZNF787 Zinc finger protein 787	1.10521	0.940003	1.02261	0.116819	0.114236
840		2		2		4.8048	IPI00010810.1	ETFA Electron transfer flavoprotein subunit alpha, mitochondrial		1.04852	1.0485
841	2	2.01	2	2.01	4.22961	4.22961	IPI00010882.3	DFFA Isoform DFF45 of DNA fragmentation factor subunit alpha (Fragment)	1.77082	1.65368	1.71225	0.0828261	0.0483727
842	2	3.22	2	3.22	1.64609	1.74897	IPI00003519.1	EFTUD2 116 kDa U5 small nuclear ribonucleoprotein component	0.877614	0.930243	0.903928	0.0372144	0.0411697
843		2		2		5.88235	IPI00910437.1	- cDNA FLJ52417, highly similar to 3'(2'),5'-bisphosphate nucleotidase 1		1.23404	1.234
844	2		2		4.10959		IPI00828150.1	SUGT1 Isoform 1 of Suppressor of G2 allele of SKP1 homolog	0.993828		0.993828
845	2	1.31	2	1.31	8.95522	8.95522	IPI00644775.1	EXOSC5 Exosome complex exonuclease RRP46	1.38166	1.40996	1.39581	0.0200157	0.0143398
846	2	3.1	2	3.1	6.15385	5.84615	IPI00642032.1	TXNL1 cDNA, FLJ94230, highly similar to Homo sapiens thioredoxin-like 1 (TXNL1), mRNA	0.688114	0.74687	0.717492	0.0415468	0.0579056
847		2		2		3.22581	IPI00099996.2	RG9MTD1 RNA (guanine-9-) methyltransferase domain containing 1		1.18585	1.1859
848	2		2		14.4578		IPI00639812.1	MGST3 Microsomal glutathione S-transferase 3	0.74819		0.74819
849	2	1.45	2	1.15	5.18135	0	IPI00470921.4	ADRM1 Putative uncharacterized protein DKFZp686G2045	0.916171	1.17254	1.04435	0.181278	0.173579
850		2		2		3.93375	IPI00030320.4	DDX6 Probable ATP-dependent RNA helicase DDX6		0.862868	0.8629
851	2	2.02	2	2.02	2.34681	2.34681	IPI00306369.3	NSUN2 tRNA (cytosine-5-)-methyltransferase NSUN2		1.40576	1.4058
852	2		2		3.17259		IPI00303283.2	ITGB3 Isoform Beta-3A of Integrin beta-3	1.13404		1.13404
853		2		2		6.29723	IPI00012535.1	DNAJA1 DnaJ homolog subfamily A member 1		1.18816	1.1882
854	2	2	2	2	4.15584	7.80488	IPI00218019.1	BSG Isoform 1 of Basigin	0.869191	1.09932	0.984257	0.162729	0.165331
855		2		2		6.31579	IPI00000760.1	DDAH2 N(G),N(G)-dimethylarginine dimethylaminohydrolase 2		0.804807	0.8048
856	2	3.4	2	3.4	3.84615	7.89474	IPI00031420.3	UGDH UDP-glucose 6-dehydrogenase	0.835779		0.835779
857	2	4	2	4	9.57447	9.57447	IPI00014230.1	C1QBP Complement component 1 Q subcomponent-binding protein, mitochondrial	1.1136	1.17442	1.14401	0.0430048	0.0375914
858		2		2		4.22961	IPI00913952.1	- cDNA FLJ60207, highly similar to PHD finger protein 6		1.07688	1.0769
859	2	2	2	2	3.87858	3.87858	IPI00009865.2	KRT10 Keratin, type I cytoskeletal 10	0.598833	0.578617	0.588725	0.0142948	0.0242809
860		2		2		3.94477	IPI00874149.1	SEC61A2 56 kDa protein		0.926302	0.9263
861	2		2		6.12245		IPI00909445.1	- cDNA FLJ60140, highly similar to Density-regulated protein	1.06284		1.06284
862		2		2		3.04	IPI00790262.1	TTLL3 Similar to Actin-related protein 2/3 complex subunit 4		1.2691	1.2691
863	2		2		5.72687		IPI00867679.1	PSMA6 Similar to Prosomal P27K protein	1.27021		1.27021
864	2	2.04	2	2.04	6.26959	4.72813	IPI00797970.1	COPS3 36 kDa protein	1.20908	1.30744	1.25826	0.0695516	0.055276
865	2	4	2	4	10.0559	16.1616	IPI00554634.1	CUTA Isoform B of Protein CutA	0.910749	1.07884	0.994793	0.118856	0.119478
866		2		2		5.77889	IPI00394779.1	ABHD12 Isoform 1 of Abhydrolase domain-containing protein 12		1.03068	1.0307
867	2	1.3	2	1.3	2.69231	2.69231	IPI00154588.3	SPPL2A Signal peptide peptidase-like 2A	0.751217	0.848459	0.799838	0.0687599	0.0859673
868		2		2		3.71567	IPI00376312.1	CDC16 Isoform 2 of Cell division cycle protein 16 homolog		1.33208	1.3321
869	2	4.05	2	4.05	6.02007	14.0468	IPI00023101.1	RQCD1 Cell differentiation protein RCD1 homolog		1.2289	1.2289
870		2		2		14.2045	IPI00306413.3	TPPP3 Tubulin polymerization-promoting protein family member 3		0.922128	0.9221
871	2		2		2.06795		IPI00913873.1	ECD suppressor of S. cerevisiae gcr2 isoform 2	1.11899		1.11899
872	2		2		7.14286		IPI00910281.1	- cDNA FLJ59865, highly similar to WW domain-binding protein 2
873	2	2.18	2	2.18	6.99301	6.99301	IPI00873113.1	CAPZA2 Putative uncharacterized protein CAPZA2		1.70002	1.7
874		2		2		7.24638	IPI00289773.3	CEBPB CCAAT/enhancer-binding protein beta		1.00649	1.0065
875	2		2		4.60993		IPI00793155.1	RAB34 cDNA FLJ61141, highly similar to Ras-related protein Rab-34	1.12767		1.12767
876	2	6.92	2	6.92	6.09524	22.0561	IPI00792916.2	PRKCSH protein kinase C substrate 80K-H isoform 2	0.880864	0.893598	0.887231	0.00900442	0.0101489
877	2	2.08	2	2.08	3.27869	3.08285	IPI00789806.2	LAP3 Isoform 2 of Cytosol aminopeptidase	0.732572	0.687697	0.710135	0.0317314	0.0446837
878		2		2		4.31965	IPI00022810.1	CTSC Dipeptidyl-peptidase 1		1.2359	1.2359
879	2	2	2	2	25.9259	23.1788	IPI00640779.1	ARPC5 Actin-related protein 2/3 complex subunit 5	1.06901	0.944507	1.00676	0.0880362	0.0874453
880		2		2		5.08475	IPI00017412.1	RFC2 Isoform 1 of Replication factor C subunit 2		0.982759	0.9828
881	2		2		8.26772		IPI00549725.6	PGAM1 Phosphoglycerate mutase 1	0.864486		0.864486
882		2		2		4.39815	IPI00003505.3	TRIP13 Isoform 1 of Thyroid receptor-interacting protein 13		0.742829	0.7428
883	2		2		11.1702		IPI00423570.3	KRAS Isoform 2B of GTPase KRas	0.897009		0.897009
884		2		2		13.1707	IPI00793442.1	PHB Putative uncharacterized protein PHB		0.855949	0.8559
885	2	2.02	2	2.02	2.57235	2.57235	IPI00019568.1	F2 Prothrombin (Fragment)	0.68045	0.514398	0.597424	0.117417	0.196538
886		2		2		3.21782	IPI00428967.2	TMED7;TICAM2 Toll-like receptor adapter molecule 2		1.11952	1.1195
887	2	2	2	2	5.82278	5.82278	IPI00010157.1	MAT2A S-adenosylmethionine synthetase isoform type-2		0.700797	0.7008
888	2	4	2	4	11.0236	19.2913	IPI00003766.4	ETHE1 Protein ETHE1, mitochondrial	0.732975	0.83187	0.782423	0.0699292	0.0893752
889	2		2		9.94152		IPI00910301.1	- cDNA FLJ53713, highly similar to EH-domain-containing protein 2	1.07408		1.07408
890		2		2		3.32103	IPI00170429.3	OGFOD1 Isoform 1 of 2-oxoglutarate and iron-dependent oxygenase domain-containing protein 1		0.890328	0.8903
891	2	1.52	2	1.22	4.64481	0	IPI00433025.1	GMPR2 guanosine monophosphate reductase 2 isoform 1	1.02449	1.20923	1.11686	0.130632	0.116963
892	2		2		8.15217		IPI00298476.3	GREM1 Isoform 1 of Gremlin-1
893	2		2		5.54324		IPI00295081.1	TUBG1 Tubulin gamma-1 chain
894	2	2	2	2	4.49102	4.49102	IPI00291005.8	MDH1 Malate dehydrogenase, cytoplasmic	1.04389	0.856871	0.95038	0.132242	0.139146
895		2		2		3.33333	IPI00009634.1	SQRDL Sulfide:quinone oxidoreductase, mitochondrial
896	2		2		8.29493		IPI00029557.3	GRPEL1 GrpE protein homolog 1, mitochondrial	1.01905		1.01905
897	2		2		6.28272		IPI00024662.1	CBX5 Chromobox protein homolog 5	1.56397		1.56397
898	2		2		4.83384		IPI00015842.1	RCN1 Reticulocalbin-1
899	2		2		6.03448		IPI00013466.4	ASNA1 Arsenical pump-driving ATPase	1.10737		1.10737
900	2		2		4.40098		IPI00008223.3	RAD23B UV excision repair protein RAD23 homolog B	0.614851		0.614851
901	2	2	2	2	4.80769	4.80769	IPI00007676.3	HSD17B12 Estradiol 17-beta-dehydrogenase 12	0.33364	0.485238	0.409439	0.107196	0.261811
902	2	4.01	2	4.01	1.54143	3.08285	IPI00007402.3	IPO7 Importin-7	1.38053	1.31062	1.34557	0.0494369	0.0367403
903		2		2		6.18557	IPI00384428.3	BPHL Isoform 1 of Valacyclovir hydrolase		0.432258	0.4323
904	2		2		6.31868		IPI00002714.2	DKK3 cDNA FLJ52545, highly similar to Dickkopf-related protein 3	0.600095		0.600095
905	2	2	2	2	9.6	9.6	IPI00719079.1	PDDC1 Isoform 2 of Parkinson disease 7 domain-containing protein 1	1.3092	1.22998	1.26959	0.0560161	0.0441216
906		2		2		4.06504	IPI00014236.6	SLC39A14 Isoform 1 of Zinc transporter ZIP14		1.49031	1.4903
907	2	2.23	2	2.23	10.8808	9.63303	IPI00645360.1	GSTM2 cDNA FLJ60842, highly similar to Glutathione S-transferase Mu 2	0.869714		0.869714
908		2		2		4.93827	IPI00011253.3	RPS3 40S ribosomal protein S3
909	2	2	2	2	2.80374	2.80374	IPI00550382.2	SLC29A1 cDNA FLJ33172 fis, clone ADRGL2002029, highly similar to Equilibrative nucleoside transporter 1	0.666797	0.604619	0.635708	0.0439666	0.0691616
910	2	2.07	2	2.07	13.5	13.5	IPI00478127.3	TCEAL3 Transcription elongation factor A protein-like 3	1.16222		1.16222
911		2		2		6.5625	IPI00910220.1	- cDNA FLJ60230, highly similar to Arsenical pump-driving ATPase		0.802346	0.8023
912	2		2		21.1268		IPI00411983.1	BLOC1S2 Isoform 1 of Biogenesis of lysosome-related organelles complex 1 subunit 2	0.716879		0.716879
913		2		2		3.90805	IPI00909525.1	- cDNA FLJ51260, highly similar to DNA polymerase subunit delta 2		1.01703	1.017
914	2	2	2	2	3.35731	3.35731	IPI00302690.5	ACTR10 Actin-related protein 10	0.994901	1.04618	1.02054	0.0362571	0.0355275
915		2		2		6.47249	IPI00869040.1	NUBP1 Isoform 2 of Nucleotide-binding protein 1		0.685123	0.6851
916	2		2		2.53863		IPI00220219.6	COPB2 Coatomer subunit beta'	1.03054		1.03054
917		2		2		4.7619	IPI00748151.2	C2orf30 Isoform 1 of XTP3-transactivated gene B protein		1.70463	1.7046
918	2	2	2	2	4.14938	4.14938	IPI00218466.7	SEC61A1 cDNA FLJ59739, highly similar to Protein transport protein Sec61 subunit alpha isoform 1	0.675522	0.523548	0.599535	0.107462	0.179242
919		2		2		6.72783	IPI00744995.2	CD68 CD68 antigen isoform B		0.778558	0.7786
920	2		2		3.38681		IPI00168340.4	SLC38A9 Isoform 1 of Putative sodium-coupled neutral amino acid transporter 9	0.935361		0.935361
921	2	2	2	2	8.46774	8.46774	IPI00102962.2	CNPY4 Protein canopy homolog 4	1.18713	1.11671	1.15192	0.0497999	0.043232
922		2		2		8.64198	IPI00644108.2	BUB3 Putative uncharacterized protein BUB3		1.41661	1.4166
923	2		2		3.88693		IPI00031804.1	VDAC3 Isoform 1 of Voltage-dependent anion-selective channel protein 3	0.869361		0.869361
924	2		2		4.81928		IPI00029015.1	KDSR 3-ketodihydrosphingosine reductase	0.92186		0.92186
925	2	2	2	2	17.9775	17.9775	IPI00001541.1	TIMM9 Mitochondrial import inner membrane translocase subunit Tim9	0.975909	1.03139	1.00365	0.03923	0.0390874
926	2	2	2	2	5.72391	6.06061	IPI00000494.6	RPL5 60S ribosomal protein L5	1.10689	1.12401	1.11545	0.0121042	0.0108514
927	2		2		11.8812		IPI00908364.1	SEC13 SEC13-like 1 isoform b variant (Fragment)	1.24121		1.24121
928	2		2		3.29897		IPI00902654.2	- cDNA FLJ54583, highly similar to Galectin-3-binding protein	1.03805		1.03805
929	2	2.4	2	2.4	7.53138	7.53138	IPI00873451.1	PDCL3 Putative uncharacterized protein PDCL3 (Fragment)	1.06449	0.979263	1.02188	0.0602625	0.0589725
930	2	2.12	2	2.12	10.9524	10.9524	IPI00640817.1	AK1 Adenylate kinase 1	0.859314	0.810654	0.834984	0.0344082	0.0412082
931		2		2		9.88024	IPI00002324.6	MAT2B Isoform 1 of Methionine adenosyltransferase 2 subunit beta		1.06932	1.0693
932	2	2	2	2	7.07396	7.07396	IPI00449201.2	ATG3 Isoform 2 of Autophagy-related protein 3	1.2268	1.27078	1.24879	0.0311018	0.0249055
933		2		2		5.15464	IPI00908410.1	- cDNA FLJ56566, highly similar to Small glutamine-rich tetratricopeptiderepeat-containing protein A		1.00038	1.0004
934	2	2	2	2	10.929	10.929	IPI00414264.2	SRI sorcin isoform b	0.838387	0.821441	0.829914	0.0119828	0.0144386
935	2	1.54	2	1.54	4.29185	4.29185	IPI00334159.6	VBP1 Von Hippel-Lindau binding protein 1	0.885942	0.974369	0.930156	0.0625276	0.0672227
936		2		2		8.02469	IPI00844112.1	SNX12 Isoform 2 of Sorting nexin-12		1.01051	1.0105
937	2	2	2	2	12.5	12.5	IPI00301434.4	BOLA2;BOLA2B BolA-like protein 2	1.18472	1.06657	1.12564	0.0835468	0.0742213
938		2		2		4.92611	IPI00647672.1	C1orf85 Uncharacterized protein C1orf85		1.09532	1.0953
939	2		2		5.03876		IPI00290461.3	EIF3J Eukaryotic translation initiation factor 3 subunit J	1.33376		1.33376
940	2		2		6.19048		IPI00181394.4	STXBP6 Isoform 2 of Syntaxin-binding protein 6	0.554443		0.554443
941		2		2		11.7978	IPI00026496.3	NPM3 Nucleoplasmin-3		1.11494	1.1149
942	2		2		23.5294		IPI00171611.7	HIST2H3C;HIST2H3A;HIST2H3D Histone H3.2
943	2	3.7	2	3.7	7.65957	7.65957	IPI00023542.6	TMED9 transmembrane emp24 protein transport domain containing 9	1.06438	0.959293	1.01184	0.0743103	0.0734409
944	2		2		5.15759		IPI00020977.4	CTGF Isoform 1 of Connective tissue growth factor	0.611192		0.611192
945		2		2		7.11864	IPI00913927.1	MEMO1 Similar to Protein MEMO1		1.08043	1.0804
946	2		2		3.88889		IPI00020719.2	VISA Isoform 1 of Mitochondrial antiviral-signaling protein	1.24566		1.24566
947	2	2.14	2	2.14	10.0346	10.0346	IPI00009305.1	GNPDA1 Glucosamine-6-phosphate isomerase 1	0.802947	0.819968	0.811457	0.0120359	0.0148325
948		2		2		3.56295	IPI00792023.1	ARIH2 Ariadne homolog 2 variant		1.2705	1.2705
949	2	2	2	2	11.236	11.236	IPI00903138.1	NDRG1 cDNA FLJ39243 fis, clone OCBBF2008283, highly similar to Protein NDRG1	0.752075	0.71612	0.734097	0.0254242	0.0346332
950		2		2		7.08447	IPI00513893.4	SNX5 Sorting nexin 5		1.33054	1.3305
951	2	2.66	2	2.66	7.24638	7.24638	IPI00873484.1	CAPZA1 Putative uncharacterized protein CAPZA1 (Fragment)	1.08581	1.19493	1.14037	0.0771616	0.0676635
952	2	1.7	2	1.7	8.26087	6.73759	IPI00645836.1	ESD Protein	0.754793	0.57821	0.666502	0.124864	0.187342
953	2		2		3.42612		IPI00550318.1	ALG8 asparagine-linked glycosylation 8 isoform b	1.02668		1.02668
954	2		2		11.2676		IPI00410714.5	HBA2;HBA1 Hemoglobin subunit alpha
955	2	2	2	2	8.40336	8.40336	IPI00384454.1	F3 Tissue factor	0.702515	0.721236	0.711875	0.0132378	0.0185956
956	2	2	2	2	5.74713	5.74713	IPI00293533.4	NUP62 Nuclear pore glycoprotein p62	0.886651	1.07153	0.979093	0.130732	0.133524
957	2	2	2	2	7.88382	7.88382	IPI00291922.2	PSMA5 Proteasome subunit alpha type-5	1.01693	0.966552	0.99174	0.0356202	0.0359169
958	2	1.45	2	1.15	11.1111	0	IPI00218693.8	APRT Adenine phosphoribosyltransferase	0.941416	1.17066	1.05604	0.1621	0.153498
959	2	2	2	2	4.91803	4.91803	IPI00028366.2	SETD7 Histone-lysine N-methyltransferase SETD7	1.02963	0.869345	0.949488	0.113339	0.119368
960	2	2	2	2	15.7025	15.7025	IPI00017373.1	RPA3 Replication protein A 14 kDa subunit	0.837867	0.821658	0.829762	0.0114611	0.0138125
961		2		2		7.04225	IPI00305425.2	ZDHHC24 Probable palmitoyltransferase ZDHHC24
962	2	2	2	2	5.83942	5.83942	IPI00010090.1	GCLM Glutamate--cysteine ligase regulatory subunit	1.04181	1.0647	1.05326	0.0161788	0.0153608
963		2		2		14.3541	IPI00291695.3	GPX8 Probable glutathione peroxidase 8
964	2	2	2	2	7.81893	7.81893	IPI00006211.4	VAPB Isoform 1 of Vesicle-associated membrane protein-associated protein B/C	1.26671	1.39385	1.33028	0.0899021	0.0675813
965		2		2		9.47368	IPI00219110.7	FREQ Neuronal calcium sensor 1		1.21425	1.2143
966	2	2	2	2	7.85124	7.85124	IPI00640416.2	VAPA Putative uncharacterized protein	0.946227	0.961722	0.953974	0.0109566	0.0114852
967	2	2	2	2	4.48598	4.41989	IPI00604756.2	NRBP1 Nuclear receptor-binding protein	1.04362		1.04362
968		2		2		15.5039	IPI00010277.1	TNFRSF12A Isoform 1 of Tumor necrosis factor receptor superfamily member 12A		0.508869	0.5089
969		2		2		5.08475	IPI00009253.2	NAPA Alpha-soluble NSF attachment protein		0.891386	0.8914
970	2		2		7.74411		IPI00448792.1	CTSZ CTSZ protein (Fragment)
971	2	2	2	2	13.0252	13.0252	IPI00374151.1	PRDX3 peroxiredoxin 3 isoform b	0.751754	0.903112	0.827433	0.107026	0.129347
972		2		2		9.28962	IPI00884424.1	ANKRD39 Ankyrin repeat domain 39		0.907088	0.9071
973	2		2		12.6263		IPI00305212.5	COMMD9 COMM domain-containing protein 9	0.357304		0.357304
974		2		2		9.31373	IPI00856011.1	MOBKL3 Mps One Binder kinase activator-like 3 isoform 3		1.05431	1.0543
975	2	2	2	2	11.4428	11.4428	IPI00301579.4	NPC2 cDNA FLJ59142, highly similar to Epididymal secretory protein E1	0.628441	0.696776	0.662608	0.0483201	0.0729242
976	2	2	2	2	12.2642	12.2642	IPI00219025.3	GLRX Glutaredoxin-1	0.735717	0.820194	0.777955	0.0597344	0.0767839
977	2		2		6.42202		IPI00033143.1	EIF3K Eukaryotic translation initiation factor 3 subunit K	1.12064		1.12064
978	2	2	2	2	13.0137	13.0137	IPI00016912.1	TTC1 Tetratricopeptide repeat protein 1	0.943011	1.21716	1.08008	0.193849	0.179476
979		2		2		13.0208	IPI00479793.2	MSRB3 Isoform 2 of Methionine-R-sulfoxide reductase B3, mitochondrial		0.696957	0.697
980	2		2		12.6087		IPI00013621.4	THTPA Thiamine-triphosphatase	0.764569		0.764569
981	2	2	2	2	5.83333	5.83333	IPI00013146.1	MRPS22 28S ribosomal protein S22, mitochondrial	1.3048		1.3048
982	2	2.08	2	2.08	6.48649	7.84314	IPI00010320.1	CBX1 Chromobox protein homolog 1	1.18527	0.987082	1.08618	0.14014	0.129021
983		2		2		17.3077	IPI00063650.3	ELOF1 Elongation factor 1 homolog		0.874232	0.8742
984	2	2	2	2	8.01688	8.01688	IPI00008034.1	RAB23 Ras-related protein Rab-23	0.708654	0.541991	0.625322	0.117848	0.18846
985		2		2		11.1111	IPI00030481.3	MED10 Mediator of RNA polymerase II transcription subunit 10
986	2	2	2	2	11.2245	11.2245	IPI00795288.1	PEBP1 22 kDa protein	0.924761	0.916479	0.92062	0.00585597	0.00636089
987	2	2.32	2	2.32	21.4286	21.4286	IPI00430803.3	C2orf79 Uncharacterized protein C2orf79	0.883191	0.623114	0.753152	0.183902	0.244177
988		2		2		13.3929	IPI00913936.1	- cDNA FLJ60602, moderately similar to D-dopachrome decarboxylase		0.887005	0.887
989	2		2		8.40336		IPI00418603.1	UBE2R2 Ubiquitin-conjugating enzyme E2 R2	0.987474		0.987474
990		2		2		22.7642	IPI00646689.1	TXNDC17 Thioredoxin domain-containing protein 17		1.01392	1.0139
991	2	4	2	4	6.42857	6.42857	IPI00395887.4	TXNDC1 Thioredoxin domain-containing protein 1	0.805325	0.769727	0.787526	0.0251716	0.0319629
992	2	2.01	2	2.01	19.0141	19.0141	IPI00017704.3	COTL1 Coactosin-like protein	0.844501	0.929179	0.88684	0.0598758	0.0675159
993		2		2		7.19178	IPI00554507.2	MEST Isoform 3 of Mesoderm-specific transcript homolog protein		1.42632	1.4263
994	2		2		16.6667		IPI00902793.1	- 17 kDa protein	0.717945		0.717945
995	2	2	2	2	10.6796	10.6796	IPI00797738.1	COX6B1 12 kDa protein	0.992426	0.908217	0.950321	0.0595448	0.0626575
996	2		2		15.1724		IPI00513862.1	TMEM59 Transmembrane protein 59	0.678087		0.678087
997	2		2		27.8481		IPI00024619.5	C16orf61 UPF0287 protein C16orf61	0.940103		0.940103
998	2		2		12.3596		IPI00019329.1	DYNLL1 Dynein light chain 1, cytoplasmic	0.471254		0.471254
999	2	2	2	2	10.8247	10.8247	IPI00018783.1	ITPA Inosine triphosphate pyrophosphatase	0.970539	1.05414	1.01234	0.0591177	0.058397
1000		2		2		6.18892	IPI00063881.3	SEC22A Vesicle-trafficking protein SEC22a		1.20776	1.2078
1001	2	2	2	2	13.6364	13.6364	IPI00005511.1	PHF5A PHD finger-like domain-containing protein 5A		1.04324	1.0432
1002		2		2		14.2857	IPI00032439.1	POLR1D Isoform 1 of DNA-directed RNA polymerases I and III subunit RPAC2		0.912498	0.9125
1003	2	2	2	2	21.1765	21.1765	IPI00872952.1	UQCRH UQCRH protein	1.03797	1.2976	1.16778	0.183583	0.157206
1004	2	4	2	4	9.85916	16.1972	IPI00748354.1	CHCHD4 Isoform 1 of Mitochondrial intermembrane space import and assembly protein 40		0.948176	0.9482
1005	2	2	2	2	21.2598	21.2598	IPI00009901.1	NUTF2 Nuclear transport factor 2	0.869946	0.820191	0.845069	0.035182	0.0416321
1006		2		2		11.8421	IPI00873585.1	UBE2L6 18 kDa protein		0.73247	0.7325
1007	1.95	2	1.95	2	1.88442	1.88442	IPI00018931.6	VPS35 Vacuolar protein sorting-associated protein 35	0.877329	0.898576	0.887952	0.015024	0.0169198
1008	1.87		1.87		6.73317		IPI00903119.1	SMS 45 kDa protein	1.00126		1.00126
1009		2		2		11.2069	IPI00655681.1	SDHC succinate dehydrogenase complex, subunit C isoform 4 precursor		0.909291	0.9093
1010	1.85		1.85		9.62963		IPI00888200.1	hCG_1776980 similar to hCG1776980	1.18542		1.18542
1011	1.84		1.84		4.02145		IPI00791671.2	PIP4K2C cDNA FLJ60683, highly similar to Homo sapiens phosphatidylinositol-4-phosphate 5-kinase, type II, gamma (PIP5K2C), mRNA	0.978545		0.978545
1012	1.83		1.83		9.09091		IPI00744364.3	SFRS7 cDNA FLJ59182, highly similar to Splicing factor, arginine/serine-rich 7	1.01975		1.01975
1013	1.76	5.32	1.76	5.32	1.46905	5.03673	IPI00295851.4	COPB1 Coatomer subunit beta	1.46721	1.11942	1.29332	0.245926	0.190152
1014	1.75		1.75		9.12281		IPI00220342.5	DDAH1 N(G),N(G)-dimethylarginine dimethylaminohydrolase 1	0.813273		0.813273
1015		1.94		1.94		3.85757	IPI00788612.1	LIMS1 LIM and senescent cell antigen-like-containing domain protein 1		1.02943	1.0294
1016	1.75		1.75		14.1104		IPI00301364.3	SKP1 Isoform 1 of S-phase kinase-associated protein 1	0.814491		0.814491
1017	1.72	1.34	1.72	1.34	5.3913	0	IPI00641582.1	BAG3 BAG family molecular chaperone regulator 3	0.969157	1.21895	1.09405	0.176627	0.161443
1018	1.72	1.48	1.72	1.18	2.85714	0	IPI00029629.3	TRIM25 Tripartite motif-containing protein 25	1.10003	1.23377	1.1669	0.0945713	0.0810448
1019		1.87		1.87		1.63043	IPI00411559.2	SMC4 Isoform 1 of Structural maintenance of chromosomes protein 4		1.15276	1.1528
1020	1.72	2.4	1.72	2.4	3.78289	3.78289	IPI00290543.5	NPLOC4 Isoform 1 of Nuclear protein localization protein 4 homolog	1.0682	1.06359	1.06589	0.00325947	0.00305797
1021		1.87		1.87		1.5816	IPI00026625.1	NUP155 Isoform 1 of Nuclear pore complex protein Nup155		1.31372	1.3137
1022	1.71		1.71		0.855263		IPI00169239.1	GRM6 Seven transmembrane helix receptor
1023	1.7	1.87	7.3	8.12	9.90783	14.977	IPI00018511.1	TUBB4Q Putative tubulin beta-4q chain	0.997687		0.997687
1024	1.7		1.7		4.8951		IPI00798302.2	EIF4B cDNA FLJ59405, highly similar to Eukaryotic translation initiation factor 4B	1.06419		1.06419
1025	1.7		1.7		0		IPI00784161.1	SUPT6H Isoform 1 of Transcription elongation factor SPT6	0.785551		0.785551
1026	1.7		1.7		3.61842		IPI00015602.1	TOMM70A Mitochondrial import receptor subunit TOM70	0.995864		0.995864
1027		1.72		1.72		3.72771	IPI00007682.2	ATP6V1A V-type proton ATPase catalytic subunit A		0.942166	0.9422
1028	1.7	1.4	1.7	1.4	3.42262	3.86905	IPI00385449.4	PRKCA Protein kinase C alpha type	1.37552	1.20327	1.2894	0.121802	0.0944645
1029		1.71		1.71		1.83206	IPI00163607.1	PARD3 Isoform 6 of Partitioning-defective 3 homolog		1.68608	1.6861
1030	1.7		1.7		2.03139		IPI00604464.3	UBE3C Isoform 1 of Ubiquitin-protein ligase E3C
1031	1.7		1.7		3.81895		IPI00556594.3	ZCCHC8 Isoform 1 of Zinc finger CCHC domain-containing protein 8	1.12894		1.12894
1032	1.7	4.52	1.7	4.52	4.59519	8.3151	IPI00023122.1	PDLIM7 Isoform 1 of PDZ and LIM domain protein 7	0.547228	0.773234	0.660231	0.15981	0.242052
1033		1.71		1.71		3.13076	IPI00100980.9	EHD2 EH domain-containing protein 2		0.65486	0.6549
1034	1.7	2	1.7	2	2.22008	1.5444	IPI00009294.1	CRIM1 Cysteine-rich motor neuron 1 protein		1.00857	1.0086
1035		1.7		2		4.23163	IPI00026230.1	HNRNPH2 Heterogeneous nuclear ribonucleoprotein H2		1.16256	1.1626
1036	1.7		1.7		4.27928		IPI00182728.2	VPS4B Vacuolar protein sorting-associating protein 4B	0.586638		0.586638
1037	1.7		1.7		15.1724		IPI00903344.1	- cDNA FLJ40239 fis, clone TESTI2023436, highly similar to Peptidyl-prolyl cis-trans isomerase NIMA-interacting 1	1.2302		1.2302
1038		1.7		1.7		2.45536	IPI00292134.6	EPS15 Epidermal growth factor receptor substrate 15		0.89134	0.8913
1039	1.7		1.7		6.98925		IPI00641719.1	SURF4 Surfeit 4	1.14112		1.14112
1040	1.68		1.68		1.5		IPI00021417.3	SART1 U4/U6.U5 tri-snRNP-associated protein 1	1.38919		1.38919
1041		1.7		1.7		2.68714	IPI00647217.2	SKIV2L2 Superkiller viralicidic activity 2-like 2		1.16655	1.1665
1042	1.67	2	1.67	2	12.5506	12.5506	IPI00005202.2	PGRMC2 Membrane-associated progesterone receptor component 2	0.976421	0.918723	0.947572	0.0407987	0.043056
1043		1.7		1.7		2.04521	IPI00735181.2	UNC45A Isoform 2 of UNC45 homolog A		0.91055	0.9105
1044	1.6		1.6		3.74332		IPI00032134.2	SERPINB8 Serpin B8	0.900555		0.900555
1045		1.7		1.7		10.4918	IPI00470674.5	CYB5R1 NADH-cytochrome b5 reductase 1
1046	1.58		1.58		0		IPI00815770.2	SNX3 Isoform 1 of Sorting nexin-3	0.972862		0.972862
1047		1.7		1.7		5.70342	IPI00871889.1	PSMA1 Proteasome subunit alpha type		1.03513	1.0351
1048	1.57	2	1.57	2	2.09281	1.92147	IPI00472279.3	SMC2 SMC2 protein	1.23182	1.4109	1.32136	0.126632	0.0958346
1049	1.56	1.32	2.97	1.32	8.86525	4.37158	IPI00788837.2	PCBP2 cDNA FLJ54752, highly similar to Poly(rC)-binding protein 2	1.31144	1.18572	1.24858	0.0888967	0.0711982
1050		1.7		1.7		9.72973	IPI00253036.5	CD99 Isoform I of CD99 antigen		0.912545	0.9125
1051	1.56		1.56		0		IPI00002821.4	RPL14 60S ribosomal protein L14	1.16166		1.16166
1052		1.7		1.7		5.6701	IPI00218176.3	POFUT1 Isoform 2 of GDP-fucose protein O-fucosyltransferase 1		0.761556	0.7616
1053	1.54		1.54		1.0521		IPI00152881.5	SHROOM3 shroom family member 3 protein
1054	1.54	1.53	1.54	1.23	3.47107	0	IPI00807364.1	FNBP1L Isoform 1 of Formin-binding protein 1-like	0.976624	1.17614	1.07638	0.141077	0.131066
1055		1.65		1.65		0	IPI00026089.3	SF3B1 Splicing factor 3B subunit 1		0.903539	0.9035
1056	1.53		1.53		2.66667		IPI00412344.5	SRPK1 Isoform 2 of Serine/threonine-protein kinase SRPK1
1057		1.64		1.64		0	IPI00014399.2	FHL3 Four and a half LIM domains protein 3		0.631891	0.6319
1058	1.53		1.53		20.8092		IPI00384274.1	LSMD1 Isoform 2 of LSM domain-containing protein 1
1059	1.53		1.53		7.94702		IPI00026271.5	RPS14 40S ribosomal protein S14	1.57794		1.57794
1060		1.6		1.6		2.55403	IPI00015911.1	DLD Dihydrolipoyl dehydrogenase, mitochondrial		0.77834	0.7783
1061	1.52		1.52		3.61174		IPI00163172.3	SKP2 Isoform 3 of S-phase kinase-associated protein 2
1062	1.52		1.52		1.86757		IPI00030847.3	TM9SF3 Transmembrane 9 superfamily member 3	0.837857		0.837857
1063		1.56		1.56		3.59712	IPI00020944.1	FDFT1 Squalene synthetase
1064	1.52	2	1.52	2	19.5652	19.5652	IPI00061525.3	GNPNAT1 Glucosamine 6-phosphate N-acetyltransferase	0.651585	0.554674	0.603129	0.0685266	0.113618
1065		1.55		1.55		0	IPI00910683.1	- cDNA FLJ59557, highly similar to 2-oxoglutarate dehydrogenase E1 component, mitochondrial		0.596139	0.5961
1066	1.52		1.52		16.4384		IPI00030060.1	GNG11 Guanine nucleotide-binding protein G(I)/G(S)/G(O) subunit gamma-11	0.80849		0.80849
1067		1.55		1.55		1.69252	IPI00015836.1	APPL1 DCC-interacting protein 13-alpha
1068	1.48		1.48		4.81928		IPI00021840.1	RPS6 40S ribosomal protein S6	1.28661		1.28661
1069	1.47	2	3.19	5.63	0	16.8675	IPI00383071.1	RCTPI1 Triosephosphate isomerase (Fragment)
1070	1.45	4.7	1.45	4.7	1.47059	3.15126	IPI00903226.1	- cDNA FLJ46359 fis, clone TESTI4049786, highly similar to Hexokinase-1	0.986441	0.986968	0.986704	0.00037321	0.000378239
1071		1.54		1.54		5	IPI00909579.1	- cDNA FLJ51819, weakly similar to Long-chain-fatty-acid--CoA ligase		1.44979	1.4498
1072	1.45		1.45		3.82653		IPI00006164.4	ILKAP Integrin-linked kinase-associated serine/threonine phosphatase 2C	1.09257		1.09257
1073		1.54		1.54		0	IPI00024913.2	C21orf33 Isoform Long of ES1 protein homolog, mitochondrial		1.01276	1.0128
1074	1.44		1.44		1.68067		IPI00795482.1	STAT1 83 kDa protein	1.01716		1.01716
1075	1.42		1.42		0		IPI00293655.3	DDX1 ATP-dependent RNA helicase DDX1	0.931628		0.931628
1076		1.53		1.53		1.43488	IPI00884054.1	CBL Cas-Br-M (murine) ecotropic retroviral transforming sequence		1.16407	1.1641
1077	1.41	2.01	1.41	2.01	2.60417	2.60417	IPI00386418.4	MYEF2 Isoform 2 of Myelin expression factor 2	1.05442	0.947178	1.0008	0.0758291	0.0757686
1078		1.53		1.53		4.70085	IPI00640088.1	LY6G5B;CSNK2B Casein kinase 2, beta polypeptide		0.926222	0.9262
1079	1.41		1.41		1.4068		IPI00013214.2	MCM3 cDNA FLJ55599, highly similar to DNA replication licensing factor MCM3
1080	1.4		1.4		3.79009		IPI00007343.1	RNF113A RING finger protein 113A	0.885475		0.885475
1081		1.52		1.52		1.76991	IPI00419844.3	USP39 U4/U6.U5 tri-snRNP-associated protein 2
1082	1.4	2	1.4	2	2.20713	2.20713	IPI00169285.5	P76 Putative phospholipase B-like 2	0.514923	0.55242	0.533671	0.0265147	0.0496835
1083	1.4	1.52	1.4	1.52	2.27273	2.27273	IPI00007074.5	YARS Tyrosyl-tRNA synthetase, cytoplasmic	1.1149	1.0546	1.08475	0.042639	0.0393077
1084	1.4		1.4		2.87081		IPI00032459.1	AP3M1 AP-3 complex subunit mu-1	1.09805		1.09805
1085		1.52		1.52		2.88248	IPI00783221.5	KDELC2 Isoform 2 of KDEL motif-containing protein 2		0.835844	0.8358
1086	1.4		1.4		4.96689		IPI00008780.3	STC2 Stanniocalcin-2	1.18358		1.18358
1087		1.52		1.52		9.62963	IPI00005589.1	hCG_18290 Uncharacterized protein ENSP00000275524		1.29873	1.2987
1088	1.4		1.4		1.51899		IPI00019380.1	NCBP1 Nuclear cap-binding protein subunit 1	0.974794		0.974794
1089	1.37		1.37		2.88066		IPI00026156.1	HCLS1 Hematopoietic lineage cell-specific protein	1.081		1.081
1090	1.36		1.37		0		IPI00027834.3	HNRNPL heterogeneous nuclear ribonucleoprotein L isoform a	0.943582		0.943582
1091		1.45		1.45		0	IPI00385267.4	SRPR Signal recognition particle receptor subunit alpha		0.878484	0.8785
1092	1.35		1.35		2.48447		IPI00220327.3	KRT1 Keratin, type II cytoskeletal 1
1093	1.33		1.33		3.62812		IPI00171160.1	LRRC17 Isoform 1 of Leucine-rich repeat-containing protein 17	0.690577		0.690577
1094		1.41		17.79		10.2871	IPI00908469.1	- cDNA FLJ52712, highly similar to Tubulin beta-6 chain		15.5706	15.5706
1095		1.41		1.41		1.67526	IPI00014310.3	CUL1 Cullin-1		0.964196	0.9642
1096	1.32	1.45	3.32	3.15	8.89488	4.58221	IPI00071318.1	LUC7L Isoform 1 of Putative RNA-binding protein Luc7-like 1
1097	1.31		1.31		3.20366		IPI00290204.1	SNRP70 Isoform 1 of U1 small nuclear ribonucleoprotein 70 kDa	1.1508		1.1508
1098		1.4		1.4		1.38151	IPI00305068.5	PRPF6 Pre-mRNA-processing factor 6		1.08602	1.086
1099	1.31		1.31		2.21169		IPI00002564.3	XRCC1 DNA-repair protein XRCC1	1.41916		1.41916
1100	1.31		1.31		3.39806		IPI00852720.1	IKBKG Putative uncharacterized protein IKBKG	0.799442		0.799442
1101		1.4		1.4		4.90566	IPI00657787.1	TSSC4 Isoform 2 of Protein TSSC4 (Fragment)		1.21578	1.2158
1102	1.31	4	1.31	4	2.73723	2.73723	IPI00306960.3	NARS Asparaginyl-tRNA synthetase, cytoplasmic	0.965724	0.869654	0.917689	0.0679319	0.074025
1103	1.31	2	1.31	2	1.14943	1.14943	IPI00099650.2	JAG1 Protein jagged-1
1104		1.4		1.4		4.7619	IPI00219678.3	EIF2S1 Eukaryotic translation initiation factor 2 subunit 1		0.805364	0.8054
1105	1.3		2		3.07414		IPI00289746.2	PAK1 Isoform 2 of Serine/threonine-protein kinase PAK 1	1.44443		1.44443
1106		1.4		1.4		7.55814	IPI00790228.1	C17orf49 Uncharacterized potential DNA-binding protein C17orf49
1107	1.3		1.3		1.41844		IPI00335849.2	RASAL2 RAS protein activator like 2 isoform 2	0.76411		0.76411
1108		1.4		1.4		1.09546	IPI00005107.2	NPC1 Niemann-Pick C1 protein		0.648439	0.6484
1109	1.3		1.3		2.08845		IPI00910135.1	AFAP1 actin filament associated protein 1 isoform a	1.47603		1.47603
1110		1.4		1.4		4.22078	IPI00003933.2	HAGH hydroxyacyl glutathione hydrolase isoform 1		1.07191	1.0719
1111	1.3	2	1.3	2	11.6788	11.6788	IPI00168554.1	SRXN1 Sulfiredoxin-1	0.980785	0.860738	0.920762	0.0848862	0.0921912
1112		1.4		1.4		9.18367	IPI00909181.1	- cDNA FLJ52947, highly similar to GrpE protein homolog 1, mitochondrial		0.613061	0.6131
1113	1.3	4.01	1.3	4.01	2.45499	7.75076	IPI00647400.1	RNPEP Putative uncharacterized protein RNPEP	0.976586	1.0695	1.02304	0.0657006	0.0642208
1114	1.3		1.3		1.24585		IPI00640703.3	XPO5 Isoform 1 of Exportin-5	0.855337		0.855337
1115		1.34		1.34		0	IPI00554633.1	CCDC91 Isoform 2 of Coiled-coil domain-containing protein 91		1.22319	1.2232
1116	1.3		1.3		4.02145		IPI00019448.3	TSGA14 Isoform 1 of Centrosomal protein of 41 kDa	1.41461		1.41461
1117	1.3		1.3		3.57942		IPI00788670.1	ZNF207 Putative uncharacterized protein ZNF207	0.939211		0.939211
1118	1.3		1.3		3.35917		IPI00002236.3	MFGE8 Lactadherin	0.981308		0.981308
1119		1.31		1.31		2.12121	IPI00909113.1	PEX5 cDNA FLJ56404, highly similar to Peroxisomal targeting signal 1 receptor		0.922235	0.9222
1120	1.3		1.3		8.16327		IPI00007264.1	HSPB8 Heat shock protein beta-8	1.14432		1.14432
1121	1.59		1.29		0		IPI00793232.1	PNPO cDNA FLJ59109, highly similar to Pyridoxine-5'-phosphate oxidase	0.866273		0.866273
1122		1.31		1.31		5.74713	IPI00032050.4	WBP2 WW domain-binding protein 2		1.16686	1.1669
1123	1.55		1.25		0		IPI00026957.1	WBP4 WW domain-binding protein 4	1.45809		1.45809
1124	1.54		1.24		0		IPI00220522.1	GOLGA4 Isoform 4 of Golgin subfamily A member 4	0.987762		0.987762
1125		1.3		1.33		2.13675	IPI00645060.1	PBXIP1 Isoform 2 of Pre-B-cell leukemia transcription factor-interacting protein 1		1.35709	1.3571
1126	1.53	2.1	1.23	2.1	0	2.43553	IPI00376394.4	QSOX2 Sulfhydryl oxidase 2	1.19492	0.973769	1.08434	0.156377	0.144213
1127		1.3		1.3		4.49735	IPI00419373.1	HNRNPA3 Isoform 1 of Heterogeneous nuclear ribonucleoprotein A3		1.2993	1.2993
1128	1.53		1.23		0		IPI00873410.1	CNN3 46 kDa protein	1.30856		1.30856
1129	1.53		1.23		0		IPI00014311.4	CUL2 Cullin-2	1.04489		1.04489
1130		1.3		1.3		2.76817	IPI00909122.1	PARN poly(A)-specific ribonuclease (deadenylation nuclease) isoform 2		1.13411	1.1341
1131	1.52		1.22		0		IPI00030542.4	LOC441294 Putative uncharacterized protein LOC389592	0.9693		0.9693
1132		1.3		1.3		3.34572	IPI00303292.1	KPNA1 Importin subunit alpha-1		1.44217	1.4422
1133	1.52		1.22		0		IPI00005030.5	SH3BP4 Isoform 1 of SH3 domain-binding protein 4	1.20531		1.20531
1134	1.52		1.22		0		IPI00296141.4	DPP7 Dipeptidyl-peptidase 2	1.96318		1.96318
1135		1.3		1.3		2.6699	IPI00011229.1	CTSD Cathepsin D		0.662892	0.6629
1136	1.52	2.05	1.22	2.05	0	2.68714	IPI00218435.1	PRPF4 Isoform 2 of U4/U6 small nuclear ribonucleoprotein Prp4	1.02708	1.1392	1.08314	0.0792831	0.0731973
1137		1.3		1.3		10.4	IPI00006113.1	POLR2I DNA-directed RNA polymerase II subunit RPB9		0.951342	0.9513
1138	1.52	2.01	1.22	2.01	0	3.9801	IPI00796204.1	CRELD2 Isoform 6 of Cysteine-rich with EGF-like domain protein 2	0.849446	0.834945	0.842196	0.0102536	0.0121748
1139		1.3		1.3		0	IPI00382412.3	BCAT1 Branched-chain-amino-acid aminotransferase, cytosolic		0.882678	0.8827
1140	1.52		1.22		0		IPI00604705.1	UCHL5IP;TREX2 UCH interacting protein 1 isoform a	0.932677		0.932677
1141		1.55		1.25		0	IPI00871479.1	GBP3 Isoform 3 of Guanylate-binding protein 3		0.741724	0.7417
1142	1.47	2.39	1.17	2.39	0	3.73626	IPI00900291.1	PPM1A protein phosphatase 1A isoform 3	0.81919	0.834578	0.826884	0.0108811	0.0131592
1143		1.53		1.23		0	IPI00550821.2	FLJ12529 Isoform 1 of Cleavage and polyadenylation specificity factor subunit 7		1.26935	1.2694
1144	1.47		1.17		0		IPI00413451.1	SERPINB6 Putative uncharacterized protein DKFZp686I04222	0.861292		0.861292
1145	1.46		1.16		0		IPI00759754.1	TTN Isoform 1 of Titin	2.00673		2.00673
1146	1.46		1.16		0		IPI00888069.1	GAPVD1 Isoform 1 of GTPase-activating protein and VPS9 domain-containing protein 1	0.937661		0.937661
1147		1.52		1.22		0	IPI00419273.5	CUL4A Isoform 1 of Cullin-4A		0.541266	0.5413
1148	1.46		1.16		0		IPI00169267.3	ATL2 Isoform 1 of Atlastin-2	1.04341		1.04341
1149		1.52		1.22		0	IPI00910461.1	- cDNA FLJ52962, highly similar to Ribulose-phosphate 3-epimerase
1150	1.45		8.99		8.80829		IPI00478231.2	RHOA Transforming protein RhoA	1.65357		1.65357
1151	1.45		3.23		14.2132		IPI00739998.1	LOC644961 Similar to Beta-actin	0.755622		0.755622
1152		1.5		1.2		0	IPI00009198.3	TFPI2 Tissue factor pathway inhibitor 2		0.390441	0.3904
1153	1.45		1.15		0		IPI00878349.1	CABIN1 Similar to calcineurin binding protein 1
1154	1.45		1.15		0		IPI00159652.16	FRYL Isoform 2 of Protein furry homolog-like	0.998939		0.998939
1155		1.49		1.19		0	IPI00028957.2	UBE4A Isoform 2 of Ubiquitin conjugation factor E4 A
1156	1.45		1.15		0		IPI00289547.3	JUND Transcription factor jun-D	0.789539		0.789539
1157		1.47		1.17		0	IPI00909114.1	- cDNA FLJ61234, highly similar to Trinucleotide repeat-containing 6B protein		1.10939	1.1094
1158	1.45		1.15		0		IPI00893729.1	- Ferritin light polypeptide variant (Fragment)
1159	1.45		1.15		0		IPI00894340.1	SEPT2 Putative uncharacterized protein SEPT2	1.41233		1.41233
1160		1.47		1.17		0	IPI00026612.1	PPM1B Isoform Beta-1 of Protein phosphatase 1B		1.12892	1.1289
1161	1.45		1.15		0		IPI00012060.1	UBE2B Ubiquitin-conjugating enzyme E2 B	1.05404		1.05404
1162	1.42	2	1.12	2	0	0.388727	IPI00152462.1	DNAH3 Isoform 1 of Dynein heavy chain 3, axonemal
1163	1.42		1.12		0		IPI00014266.1	BRD3 Isoform 1 of Bromodomain-containing protein 3
1164	1.4		1.1		0		IPI00022585.2	AKAP1 cDNA FLJ56047, highly similar to A kinase anchor protein 1, mitochondrial	0.765784		0.765784
1165	1.4	1.54	1.1	1.54	0	1.6	IPI00024934.4	MUT Methylmalonyl-CoA mutase, mitochondrial	1.10923	0.815553	0.96239	0.207659	0.215774
1166	1.4		1.1		0		IPI00013788.1	HTATSF1 HIV Tat-specific factor 1	1.06425		1.06425
1167	1.4	2	1.1	2	0	4.30712	IPI00171626.3	LPCAT1 1-acylglycerophosphocholine O-acyltransferase 1	0.953198	1.19594	1.07457	0.171646	0.159735
1168		1.45		1.15		0	IPI00477819.1	- COX17 cytochrome c oxidase assembly homolog (S. cerevisiae) pseudogene		1.25548	1.2555
1169	1.4	4	1.1	4	0	19.0769	IPI00220271.3	AKR1A1 Alcohol dehydrogenase [NADP+]	0.742658	0.957833	0.850245	0.152151	0.17895
1170		1.41		1.11		0	IPI00852645.2	MICAL3 microtubule associated monoxygenase, calponin and LIM domain containing 3 isoform 1
1171	1.39		1.09		0		IPI00010105.1	EIF6 Eukaryotic translation initiation factor 6	1.30095		1.30095
1172		1.4		1.1		0	IPI00005615.1	TIAL1 Nucleolysin TIAR		1.06874	1.0687
1173	1.35		1.05		0		IPI00472242.3	SCAMP4 Isoform 2 of Secretory carrier-associated membrane protein 4	0.687042		0.687042
1174		1.4		1.1		0	IPI00639811.2	RABEPK Isoform 1 of Rab9 effector protein with Kelch motifs
1175		1.38		1.08		0	IPI00430411.1	CAMK4 Calcium/calmodulin-dependent protein kinase type IV
1176	1.35	1.35	1.05	1.05	0	0	IPI00830092.1	TWSG1 Isoform 2 of Twisted gastrulation protein homolog 1
1177	1.33		1.03		0		IPI00514411.1	RSF1 Isoform 2 of Remodeling and spacing factor 1	2.05497		2.05497
1178		1.38		1.08		0	IPI00790166.2	MGLL Monoacylglycerol lipase isoform 2
1179	1.33	1.8	1.03	1.8	0	0	IPI00293276.10	LOC284889;MIF Macrophage migration inhibitory factor	1.02774	0.922376	0.975056	0.0745012	0.0764071
1180		1.36		1.06		0	IPI00030851.1	SEC24B Protein transport protein Sec24B		1.04104	1.041
1181	1.31		1.01		0		IPI00307155.7	ROCK2 Rho-associated protein kinase 2	1.29378		1.29378
1182		1.35		1.05		0	IPI00005194.1	UBFD1 Ubiquitin domain-containing protein UBFD1
1183	1.31		1.01		0		IPI00789437.1	NAP1L4 32 kDa protein	1.1444		1.1444
1184		1.35		1.05		0	IPI00797542.1	USP4 Ubiquitin carboxyl-terminal hydrolase (Fragment)		1.06682	1.0668
1185	1.3		1		0		IPI00741537.3	BAT2L HLA-B associated transcript 2-like
1186	1.3		1		0		IPI00154473.5	GFM1 Elongation factor G 1, mitochondrial	1.2317		1.2317
1187	1.3		1		0		IPI00913848.1	FERMT2 fermitin family homolog 2 isoform 2	1.23141		1.23141
1188	1.3		1		0		IPI00290272.2	POLA2 DNA polymerase subunit alpha B
1189	1.3	1.7	1	1.7	0	18.797	IPI00657796.1	CD9 Putative uncharacterized protein CD9	0.906302	0.968232	0.937267	0.0437912	0.0467222
