# Supplementary material for: Functional Study of miR-27a in Human Hepatic Stellate Cells by Proteomic Analysis: Comprehensive View and a Role in Myogenic Tans-Differentiation
Source: PLoS One. 2014 Sep 29;9(9):e108351. doi: 10.1371/journal.pone.0108351 (PMC4180938; doi:10.1371/journal.pone.0108351)
Supplement: Table S3 — List of Proteins Identified and Quantified in LX2/miR-27a and LX2/miR-neg. (XLS) [file pone.0108351.s005.xls]

## Sheet: Sheet1
Table S3 List of Proteins Identified and Quantified in LX2/miR-27a and LX2/miR-neg
Proteins from LX2/miR-27a were labeled with heavy isotope (H) tagging and those from LX2/miR-neg were labeled with light isotope (L) tagging.Data were from two independent cICAT-based quantitative analyses.
No	Accession	Gene symbol	Name	Score	% Cov	H/L
1	IPI00479743.3	A26C1A	Isoform 1 of ANKRD26-like family C member 1A	4	56.4	0.8286
2	IPI00027442.4	AARS	Alanyl-tRNA synthetase, cytoplasmic	2	45.4	0.9899
3	IPI00394788.4	AARS2	Probable alanyl-tRNA synthetase, mitochondrial precursor	2.04	33.4	1.2166
4	IPI00303207.3	ABCE1	ATP-binding cassette sub-family E member 1	4	21.2	0.9796
5	IPI00394779.1	ABHD12	Isoform 1 of Abhydrolase domain-containing protein 12	2	23.6	0.9655
6	IPI00303933.4	ACAA1	ACAA1 protein	2	58.6	0.8732
7	IPI00291419.5	ACAT2	Acetyl-CoA acetyltransferase, cytosolic	4.02	80.6	1.1932
8	IPI00007334.1	ACIN1	Isoform 1 of Apoptotic chromatin condensation inducer in the nucleus	2.01	56.6	1.3751
9	IPI00021290.5	ACLY	ATP-citrate synthase	2.01	46.4	0.6597
10	IPI00790739.1	ACO2	Aconitase 2, mitochondrial	2	50.7	0.4723
11	IPI00220906.5	ACOT2	Isoform 1 of Acyl-coenzyme A thioesterase 2, mitochondrial precursor	2	67.7	0.8134
12	IPI00304071.4	ACSF2	Acyl-CoA synthetase family member 2, mitochondrial precursor	1.52	48.9	1.3727
13	IPI00029737.1	ACSL4	Isoform Long of Long-chain-fatty-acid--CoA ligase 4	2.63	32.2	1.2719
14	IPI00021428.1	ACTA1	Actin, alpha skeletal muscle	1.54	79
15	IPI00894498.1	ACTB	Beta actin variant (Fragment)	31.11	85.6	1.0637
16	IPI00023006.1	ACTC1	Actin, alpha cardiac muscle 1	9.29	82.8
17	IPI00021440.1	ACTG1	Actin, cytoplasmic 2	28.05	93.1	0.8109
18	IPI00013508.5	ACTN1	Alpha-actinin-1	8.14	62.8	0.8577
19	IPI00013808.1	ACTN4	Alpha-actinin-4	26.48	71.9	1.2056
20	IPI00302690.5	ACTR10	Actin-related protein 10	2	23.5	0.9559
21	IPI00029468.1	ACTR1A	Alpha-centractin	3.53	33.2	0.8848
22	IPI00029469.1	ACTR1B	Beta-centractin	1.52	54.5	0.6849
23	IPI00749250.2	ACTR2	45 kDa protein	7.23	73.4	0.9203
24	IPI00028091.3	ACTR3	Actin-related protein 3	1.6	47.8	0.9119
25	IPI00895938.1	ACYP1	Thymidylate kinase	1.4	85.8
26	IPI00293307.1	ADFP	Adipophilin	2	62.5	0.9177
27	IPI00470921.4	ADRM1	Putative uncharacterized protein DKFZp686G2045	2	46.1	0.9815
28	IPI00398154.2	AFAP1	Actin filament-associated protein 1	1.33	60.4	1.4051
29	IPI00012007.6	AHCY	Adenosylhomocysteinase	4.02	53.2	0.9322
30	IPI00021812.2	AHNAK	Neuroblast differentiation-associated protein AHNAK	21.15	95.9	1.1343
31	IPI00640817.1	AK1	Adenylate kinase 1	2.11	68.6	0.7771
32	IPI00218988.4	AK2	Isoform 2 of Adenylate kinase isoenzyme 2, mitochondrial	2	74.6	0.8077
33	IPI00022585.1	AKAP1	Isoform 1 of A kinase anchor protein 1, mitochondrial precursor	1.74	55.4	0.729
34	IPI00237884.3	AKAP12	Isoform 1 of A-kinase anchor protein 12	27.75	69	0.8488
35	IPI00220627.1	AKAP9	Isoform 5 of A-kinase anchor protein 9	2.2	32.3
36	IPI00220271.3	AKR1A1	Alcohol dehydrogenase	3.1	78.2	0.8044
37	IPI00413641.7	AKR1B1	Aldose reductase	4	65.2	0.7353
38	IPI00305978.4	AKR7A2	Aflatoxin B1 aldehyde reductase member 2	2.01	31.2	1.1203
39	IPI00306195.6	AKT1S1	Isoform 2 of Proline-rich AKT1 substrate 1	2	69.6	1.1525
40	IPI00745872.2	ALB	Isoform 1 of Serum albumin precursor	9.43	32.3	1.2042
41	IPI00218547.1	ALDH18A1	Isoform Short of Delta-1-pyrroline-5-carboxylate synthetase	2.08	64.6	0.705
42	IPI00384967.3	ALDH1A3	Putative uncharacterized protein DKFZp686G1675 (Fragment)	2	51.2	1.8431
43	IPI00006663.1	ALDH2	Aldehyde dehydrogenase, mitochondrial precursor	3.7	63.1	0.7282
44	IPI00221234.7	ALDH7A1	aldehyde dehydrogenase 7 family, member A1	2	33.4	0.9704
45	IPI00479877.4	ALDH9A1	aldehyde dehydrogenase 9A1	2.01	34.4	0.7706
46	IPI00796333.1	ALDOA	45 kDa protein	9.11	75.8	0.8404
47	IPI00418262.4	ALDOC	Fructose-bisphosphate aldolase C	1.38	63.5	0.5835
48	IPI00550318.1	ALG8	asparagine-linked glycosylation 8 isoform b	2	31.3	0.9774
49	IPI00884424.1	ANKRD39	Ankyrin repeat domain 39	2	54.6	1.0636
50	IPI00449263.1	ANP32A	ANP32A protein (Fragment)	9.32	47.8	1.3887
51	IPI00759824.2	ANP32B	Isoform 2 of Acidic leucine-rich nuclear phosphoprotein 32 family member B	2.48	44.1	1.0265
52	IPI00640833.1	ANP32E	ANP32E Acidic	5.42	32.7	1.4028
53	IPI00218918.5	ANXA1	Annexin A1	5.32	65	0.8646
54	IPI00414320.1	ANXA11	Annexin A11	2	23.4	1.0631
55	IPI00455315.4	ANXA2	Annexin A2	10.7	60.2	0.8535
56	IPI00334627.3	ANXA2P2	Uncharacterized protein ENSP00000329640	2.51	67.6	1.322
57	IPI00002459.4	ANXA6	annexin VI isoform 2	2.92	55.8	1.0032
58	IPI00514510.1	ANXA7	annexin VII isoform 2	2	50.8	0.9165
59	IPI00413947.1	AP1B1	Isoform B of AP-1 complex subunit beta-1	4	46.6	1.0791
60	IPI00016621.7	AP2A2	Adaptor-related protein complex 2, alpha 2 subunit variant (Fragment)	2.26	29.6
61	IPI00784366.1	AP2B1	Isoform 2 of AP-2 complex subunit beta-1	2.01	53.3
62	IPI00619900.2	AP2M1	Isoform 2 of AP-2 complex subunit mu-1	2	50.1	1.1452
63	IPI00411453.3	AP3D1	Isoform 1 of AP-3 complex subunit delta-1	2	36.1	0.5462
64	IPI00032459.1	AP3M1	AP-3 complex subunit mu-1	1.4	40.2	1.03
65	IPI00215911.3	APEX1	DNA-(apurinic or apyrimidinic site) lyase	4.02	67.9	0.8314
66	IPI00168479.2	APOA1BP	Isoform 1 of Apolipoprotein A-I-binding protein precursor	2	40.3	1.043
67	IPI00412681.2	APP	Isoform L-APP752 of Amyloid beta A4 protein precursor (Fragment)	5.3	45.9	0.9236
68	IPI00015836.1	APPL1	DCC-interacting protein 13-alpha	1.53	10.6
69	IPI00642457.1	APRT	adenine phosphoribosyltransferase isoform b	2	45.5
70	IPI00002186.5	ARFGEF2	Brefeldin A-inhibited guanine nucleotide-exchange protein 2	2.69	15.1	0.9912
71	IPI00792023.1	ARIH2	Ariadne homolog 2 variant	2	32.3	1.2029
72	IPI00169267.3	ARL6IP2	Isoform 1 of Atlastin-2	1.75	38.1	1.2402
73	IPI00328748.4	ARMET	Protein ARMET precursor	3.25	59	1.2082
74	IPI00005160.3	ARPC1B	Actin-related protein 2/3 complex subunit 1B	4	54.3	0.9118
75	IPI00005161.3	ARPC2	Actin-related protein 2/3 complex subunit 2	1.57	14.3	1.011
76	IPI00550234.4	ARPC5	Isoform 1 of Actin-related protein 2/3 complex subunit 5	2.04	99.3	1.1165
77	IPI00430472.2	ASCC3	Activating signal cointegrator 1 complex subunit 3	4.04	48.7	1.243
78	IPI00420014.2	ASCC3L1	Isoform 1 of U5 small nuclear ribonucleoprotein 200 kDa helicase	2.04	47.8	1.2491
79	IPI00479385.4	ASMTL	Isoform 1 of N-acetylserotonin O-methyltransferase-like protein	3.7	68.9	1.0951
80	IPI00013466.4	ASNA1	Arsenical pump-driving ATPase	2	65.5	0.9485
81	IPI00385430.5	ASPSCR1	Isoform 4 of Tether containing UBX domain for GLUT4	2.04	84.2	1.4529
82	IPI00449201.2	ATG3	Isoform 2 of Autophagy-related protein 3	2	33.8	1.5491
83	IPI00289499.3	ATIC	Bifunctional purine biosynthesis protein PURH	2.97	48.3	0.9825
84	IPI00845461.2	ATL3	Isoform 2 of Atlastin-3	4	55.3	1.1356
85	IPI00010863.5	ATOX1	Copper transport protein ATOX1	9.71	72.1	1.1612
86	IPI00646182.3	ATP1A1	ATPase, Na+/K+ transporting, alpha 1 polypeptide	2	50.7	1.1052
87	IPI00872163.1	ATP2A1	Similar to ATPase, Ca++ transporting, cardiac muscle, fast twitch 1	1.52	50.6	3.25
88	IPI00219078.5	ATP2A2	Isoform SERCA2B of Sarcoplasmic/endoplasmic reticulum calcium ATPase 2	1.45	44.1	0.6095
89	IPI00216530.1	ATP2B1	Isoform K of Plasma membrane calcium-transporting ATPase 1	2.04	51.3	1.018
90	IPI00217164.1	ATP2B4	Isoform XA of Plasma membrane calcium-transporting ATPase 4	4.02	51.4	0.8098
91	IPI00007682.2	ATP6V1A	Vacuolar ATP synthase catalytic subunit A	1.7	46.8	0.965
92	IPI00007812.1	ATP6V1B2	Vacuolar ATP synthase subunit B, brain isoform	2	41.1	1.2193
93	IPI00025285.3	ATP6V1G1	Vacuolar proton pump subunit G 1	2	87.3	1.181
94	IPI00642402.1	ATXN2L	114 kDa protein	2.01	40.4	0.901
95	IPI00006904.1	AVEN	Cell death regulator Aven	2.16	73.8	1.5283
96	IPI00004656.2	B2M	Beta-2-microglobulin	5.52	84.7	0.9902
97	IPI00000643.1	BAG2	BAG family molecular chaperone regulator 2	4	85.8	0.8693
98	IPI00641582.1	BAG3	BAG family molecular chaperone regulator 3	2.3	68.2	1.365
99	IPI00026087.1	BANF1	Barrier-to-autointegration factor	4.01	84.3	1.6141
100	IPI00641829.5	BAT1	Isoform 2 of Spliceosome RNA helicase BAT1	4	72.5	1.0686
101	IPI00872386.1	BCAR1	Breast cancer anti-estrogen resistance protein 1	2	41.8	0.5436
102	IPI00382412.3	BCAT1	Branched-chain-amino-acid aminotransferase, cytosolic	1.37	18.9	0.7048
103	IPI00186966.3	BIN1	Isoform IIA of Myc box-dependent-interacting protein 1	4.01	82	1.182
104	IPI00873294.1	BLMH	61 kDa protein	2.15	55.7	0.6072
105	IPI00411983.1	BLOC1S2	Isoform 1 of Biogenesis of lysosome-related organelles complex 1 subunit 2	2	86.6	0.8521
106	IPI00294158.1	BLVRA	Biliverdin reductase A precursor	2	48	0.9276
107	IPI00301434.4	BOLA2	BolA-like protein 2	2	75.7	1.4082
108	IPI00384428.3	BPHL	Isoform 1 of Valacyclovir hydrolase precursor	2	68.4	0.4093
109	IPI00784360.1	BPNT1	3'(2'),5'-bisphosphate nucleotidase 1 (EC 3.1.3.7) (Bisphosphate 3'- nucleotidase 1) (PAP-inositol-1,4-phosphatase) (PIP). Isoform 2	2.01	82.8	0.9792
110	IPI00014266.1	BRD3	Isoform 1 of Bromodomain-containing protein 3	1.67	69.8
111	IPI00218019.1	BSG	Isoform 1 of Basigin precursor	2	46	1.0463
112	IPI00644108.1	BUB3	32 kDa protein	2	57.9	1.3412
113	IPI00181728.1	BXDC2	Brix domain-containing protein 2	2.01	44.8	1.0739
114	IPI00027794.5	C11orf68	Basophilic leukemia expressed protein BLES03	2.04	79.8	1.0116
115	IPI00304163.3	C12orf10	C12orf10 protein	2	78.5	0.9583
116	IPI00006907.1	C12orf5	Uncharacterized protein C12orf5	2	63.3
117	IPI00796572.1	C12orf57	12 kDa protein	1.52	27.4	1.4412
118	IPI00333014.3	C13orf3	Isoform 1 of Uncharacterized protein C13orf3	2.01	47.1	1.6993
119	IPI00009374.4	C14orf129	UPF0279 protein C14orf129	1.75	39.6	0.9996
120	IPI00009922.3	C14orf156	SRA stem-loop-interacting RNA-binding protein, mitochondrial precursor	2.6	84.4	1.1262
121	IPI00792100.1	C14orf166	CLE	4	71.3	1.1466
122	IPI00024619.5	C16orf61	UPF0287 protein C16orf61	2	27.8	1.1174
123	IPI00790228.1	C17orf49	Uncharacterized potential DNA-binding protein C17orf49	1.4	60.5
124	IPI00303753.5	C1orf163	Hcp beta-lactamase-like protein C1orf163	3.4	73.6	1.3798
125	IPI00647672.1	C1orf85	Uncharacterized protein C1orf85 precursor	2	38.9	1.2948
126	IPI00014230.1	C1QBP	Complement component 1 Q subcomponent-binding protein, mitochondrial precursor	4	70.2	1.258
127	IPI00793677.1	C21orf33	C21orf33 Protein	1.89	82.9	1.0921
128	IPI00550689.3	C22orf28	UPF0027 protein C22orf28	2	36.4	1.3195
129	IPI00746694.1	C22orf32	Similar to Cullin-associated NEDD8-dissociated protein 1	4.56	26.2	1.0125
130	IPI00894202.1	C2orf30	chromosome 2 open reading frame 30 isoform 2	2	35.2	1.5903
131	IPI00844425.1	C3orf10	Isoform 2 of Probable protein BRICK1	1.65	41.5	2.0215
132	IPI00060287.3	C3orf31	MMP37-like protein, mitochondrial precursor	2	58.9	0.638
133	IPI00855846.1	C6orf115	Uncharacterized protein C6orf115	4	96.3	0.9561
134	IPI00479514.1	CACNA2D1	Voltage-dependent calcium channel subunit alpha-2/delta-1 precursor	2.07	45.6	0.9759
135	IPI00893035.1	CAD	Putative uncharacterized protein CAD	2.01	47.8	0.6976
136	IPI00020599.1	CALR	Calreticulin precursor	11.9	52.5	1.1716
137	IPI00430411.1	CAMK4	Calcium/calmodulin-dependent protein kinase type IV	1.5	36.8
138	IPI00100160.3	CAND1	Isoform 1 of Cullin-associated NEDD8-dissociated protein 1	2.01	55.8	0.8734
139	IPI00020984.1	CANX	Calnexin precursor	6.01	66.2	0.9317
140	IPI00896448.1	CAP1	adenylyl cyclase-associated protein	2	32.8	1.1094
141	IPI00011285.1	CAPN1	Calpain-1 catalytic subunit	2	28.3	0.5367
142	IPI00872686.1	CAPN2	Uncharacterized protein CAPN2	5.45	51.9	0.7317
143	IPI00025084.3	CAPNS1	Calpain small subunit 1	1.7	68.3	0.6984
144	IPI00005969.3	CAPZA1	F-actin-capping protein subunit alpha-1	2	44.1	1.4032
145	IPI00873113.1	CAPZA2	Uncharacterized protein CAPZA2	2	42	0
146	IPI00646047.1	CAPZB	Capping protein (Actin filament) muscle Z-line, beta	2.03	80.8	0.7957
147	IPI00761035.1	CAST	calpastatin isoform g	6.19	93	1.1343
148	IPI00760715.1	CAST	calpastatin isoform e	11.46	73.8	1.0903
149	IPI00761069.1	CAST	calpastatin isoform f	2	73.5	1.0115
150	IPI00884054.1	CBL	Cas-Br-M (murine) ecotropic retroviral transforming sequence	1.54	33.9	1.086
151	IPI00295386.7	CBR1	Carbonyl reductase [NADPH] 1	2	80.5	0.6148
152	IPI00010320.1	CBX1	Chromobox protein homolog 1	2.06	45.4	1.2308
153	IPI00297579.4	CBX3	Chromobox protein homolog 3	2.96	76	1.7487
154	IPI00024662.1	CBX5	Chromobox protein homolog 5	2.01	75.9	1.8359
155	IPI00019903.1	CCDC44	Coiled-coil domain-containing protein 44	1.42	39.4	0.5392
156	IPI00024642.2	CCDC47	Isoform 1 of Coiled-coil domain-containing protein 47 precursor	2	29.6	0.7439
157	IPI00871979.1	CCDC50	70 kDa protein	2.01	70.5	1.1091
158	IPI00021389.1	CCS	Copper chaperone for superoxide dismutase	2.6	58.4
159	IPI00297779.7	CCT2	T-complex protein 1 subunit beta	3.05	65.8	0.9022
160	IPI00553185.2	CCT3	T-complex protein 1 subunit gamma	2.75	67.2	0.7332
161	IPI00873222.2	CCT4	T-complex protein 1, delta subunit	2.7	64.7	0.941
162	IPI00552590.1	CCT6A	chaperonin containing TCP1, subunit 6A isoform b	2.06	48.6	0.8364
163	IPI00018465.1	CCT7	T-complex protein 1 subunit eta	3.19	53.8	0.9046
164	IPI00302925.4	CCT8	59 kDa protein	6.15	70.2	1.159
165	IPI00719044.1	CD276	Isoform 4 of CD276 antigen precursor	3.53	56.8	1.2969
166	IPI00872533.1	CD2AP	76 kDa protein	1.58	61.5	1.0978
167	IPI00418465.4	CD44	Isoform 4 of CD44 antigen precursor	2.01	47.4	0.8977
168	IPI00011302.1	CD59	CD59 glycoprotein precursor	4	18.8	0.9973
169	IPI00744995.2	CD68	CD68 antigen isoform B	2	54.7	0.9204
170	IPI00657752.1	CD81	Uncharacterized protein CD81	4	48.5	1.0847
171	IPI00215997.5	CD9	CD9 antigen	1.7	54.4	0.9246
172	IPI00253036.5	CD99	Isoform I of CD99 antigen precursor	1.7	98.4	1.0788
173	IPI00376312.1	CDC16	Isoform 2 of Cell division cycle protein 16 homolog	2	38	1.2612
174	IPI00013122.1	CDC37	Hsp90 co-chaperone Cdc37	4.21	22.8	1.0027
175	IPI00465294.2	CDC5L	Cell division cycle 5-like protein	2	30.8	0.9558
176	IPI00290039.5	CDCP1	Isoform 1 of CUB domain-containing protein 1 precursor	1.69	45	1.2953
177	IPI00001560.2	CDKN2A	Cyclin-dependent kinase inhibitor	2.12	96.4	1.4865
178	IPI00001563.1	CDKN2B	Cyclin-dependent kinase 4 inhibitor B	1.3	63	0
179	IPI00289773.3	CEBPB	CCAAT/enhancer-binding protein beta	2	61.4	1.1898
180	IPI00012011.6	CFL1	Cofilin-1	8.15	71.7	1.0022
181	IPI00023177.4	CHAF1A	chromatin assembly factor 1, subunit A	2.03	51.6	1.1704
182	IPI00177428.1	CHCHD4	Isoform 2 of Mitochondrial intermembrane space import and assembly protein 40	4	36.8	1.1209
183	IPI00031622.3	CHCHD6	Coiled-coil-helix-coiled-coil-helix domain-containing protein 6	2.04	85.5	3.5705
184	IPI00878815.1	CHCHD8	Isoform 1 of Coiled-coil-helix-coiled-coil-helix domain-containing protein 8	1.52	57.5	1.3669
185	IPI00100796.4	CHMP5	Charged multivesicular body protein 5	2	76.7	1.4832
186	IPI00015897.2	CHORDC1	Isoform 1 of Cysteine and histidine-rich domain-containing protein 1	2.01	40.1	1.0736
187	IPI00008791.1	CIAO1	Protein CIAO1	2.04	15	0.9435
188	IPI00387130.1	CIAPIN1	Isoform 1 of Anamorsin	6.91	65.1	0.8867
189	IPI00794761.1	CKAP2	cytoskeleton associated protein 2 isoform 1	1.42	46.9	1.1581
190	IPI00141318.2	CKAP4	Isoform 1 of Cytoskeleton-associated protein 4	4.01	53.2	1.1843
191	IPI00472887.3	CKAP5	colonic and hepatic tumor over-expressed protein isoform b	2.21	37.5	0.9449
192	IPI00010896.3	CLIC1	Chloride intracellular channel protein 1	2.01	66.8	1.0581
193	IPI00001960.4	CLIC4	Chloride intracellular channel protein 4	3.2	81.4	1.0183
194	IPI00872646.1	CLIP2	116 kDa protein	2.01	64	1.3557
195	IPI00004795.1	CLNS1A	Methylosome subunit pICln	1.7	45.1	1.3803
196	IPI00455383.4	CLTC	Isoform 2 of Clathrin heavy chain 1	4.5	48.3	0.8424
197	IPI00022881.1	CLTCL1	Isoform 1 of Clathrin heavy chain 2	1.7	27.7	0.5929
198	IPI00895852.1	CNBP	zinc finger protein 9 isoform 5	13.15	63.7	1.2429
199	IPI00398735.3	CNN2	calponin 2 isoform b	1.7	27	1.689
200	IPI00873410.1	CNN3	46 kDa protein	1.83	78.7	0.9534
201	IPI00789121.1	CNOT2	60 kDa protein	1.52	71.3	0
202	IPI00443909.1	CNPY2	Isoform 1 of Protein canopy homolog 2 precursor	4	59.9	1.2712
203	IPI00000675.4	CNPY3	17 kDa protein	2	55	1.2765
204	IPI00102962.2	CNPY4	Protein canopy homolog 4 precursor	2	53.2	1.3201
205	IPI00291136.4	COL6A1	Collagen alpha-1(VI) chain precursor	2.01	55.3	0.5397
206	IPI00305212.5	COMMD9	COMM domain-containing protein 9	2	58.1	0.6952
207	IPI00011284.1	COMT	Isoform Membrane-bound of Catechol O-methyltransferase	2.12	67.5	0.8639
208	IPI00646493.1	COPA	coatomer protein complex, subunit alpha isoform 1	1.4	37.5	0.6641
209	IPI00295851.4	COPB1	Coatomer subunit beta	3.3	54.2	1.2218
210	IPI00220219.6	COPB2	Coatomer subunit beta'	2	25.3	0.9667
211	IPI00783982.1	COPG	Coatomer subunit gamma	2.01	38.6	0.9438
212	IPI00797970.1	COPS3	36 kDa protein	2.04	55.5	1.4371
213	IPI00171844.3	COPS4	COP9 signalosome complex subunit 4	2.03	32.8	1.3886
214	IPI00163230.5	COPS6	COP9 signalosome complex subunit 6	1.65	34.9	6.9577
215	IPI00301419.2	COPS7A	COP9 signalosome complex subunit 7a	2.11	56.4	0.8589
216	IPI00867509.1	CORO1C	Coronin-1C_i3 protein	2.89	63	0.851
217	IPI00017704.3	COTL1	Coactosin-like protein	2	37.3	0.936
218	IPI00218144.3	COX17	Cytochrome c oxidase copper chaperone	1.75	81	1.4842
219	IPI00797738.1	COX6B1	12 kDa protein	2	17.5	1.0856
220	IPI00008894.2	CPA4	Carboxypeptidase A4 precursor	2.02	42.8	0.69
221	IPI00024403.1	CPNE3	Copine-3	2	49	0.9822
222	IPI00093057.6	CPOX	Coproporphyrinogen III oxidase, mitochondrial precursor	1.37	55.7	1.5958
223	IPI00419531.2	CPSF2	Cleavage and polyadenylation specificity factor subunit 2	2	46
224	IPI00012998.2	CPSF6	Isoform 1 of Cleavage and polyadenylation specificity factor subunit 6	2.06	55.9	0.992
225	IPI00796204.1	CRELD2	Isoform 6 of Cysteine-rich with EGF-like domain protein 2 precursor	2	28.4	0.8491
226	IPI00009294.1	CRIM1	Cysteine-rich motor neuron 1 protein precursor	3.7	17.8	1.1923
227	IPI00006034.1	CRIP2	Cysteine-rich protein 2	4.66	54.8	0.7508
228	IPI00000792.1	CRYZ	Quinone oxidoreductase	2.01	56.2	0.7847
229	IPI00844264.6	CSDE1	Putative uncharacterized protein DKFZp779B0247	2.01	61.6	0.9388
230	IPI00219762.2	CSE1L	Cellular apoptosis susceptibility protein variant 2	2.03	42.8	1.2916
231	IPI00013212.1	CSK	Tyrosine-protein kinase CSK	2	34.4	1.0598
232	IPI00442073.5	CSRP1	Cysteine and glycine-rich protein 1	6	65.8	1.1381
233	IPI00011528.1	CSTF1	Cleavage stimulation factor 50 kDa subunit	2	29.9	1.221
234	IPI00027988.1	CTCF	Transcriptional repressor CTCF	2.01	34.8	1.3044
235	IPI00473136.3	CTNNA1	Isoform 2 of Catenin alpha-1	8.45	81.9	0.986
236	IPI00017292.1	CTNNB1	Isoform 1 of Catenin beta-1	5.73	38.2	1.0377
237	IPI00844214.1	CTNNBL1	Isoform 1 of Beta-catenin-like protein 1	2	63.1	1.0561
238	IPI00219870.1	CTNND1	Isoform 1A of Catenin delta-1	4.01	77.3	1.2334
239	IPI00290142.5	CTPS	CTP synthase 1	4	64	0.8486
240	IPI00640525.2	CTSA	cathepsin A isoform a precursor	3.31	45.6	0.7139
241	IPI00295741.4	CTSB	Cathepsin B precursor	2	47.5	0.9526
242	IPI00022810.1	CTSC	Dipeptidyl-peptidase 1 precursor	2	35.9	1.461
243	IPI00011229.1	CTSD	Cathepsin D precursor	1.4	27.4	0.7755
244	IPI00012887.1	CTSL1	Cathepsin L1 precursor	2	38.4	0.6208
245	IPI00448792.1	CTSZ	CTSZ protein (Fragment)	2.01	38.7	0
246	IPI00014310.3	CUL1	Cullin-1	1.4	26	0.8995
247	IPI00647073.1	CUL2	Cullin 2	1.83	24.6	0.9947
248	IPI00419273.5	CUL4A	Isoform 1 of Cullin-4A	1.83	24.6	0.505
249	IPI00554634.1	CUTA	Isoform B of Protein CutA precursor	4	77.1	1.0136
250	IPI00470674.5	CYB5R1	NADH-cytochrome b5 reductase 1	1.7	66.6
251	IPI00328415.11	CYB5R3	Isoform 1 of NADH-cytochrome b5 reductase 3	2	65.4	0.9051
252	IPI00029264.3	CYC1	Cytochrome c1, heme protein, mitochondrial precursor	2	32.3
253	IPI00644231.3	CYFIP1	Isoform 1 of Cytoplasmic FMR1-interacting protein 1	2	22.1	1.007
254	IPI00844394.1	CYR61	42 kDa protein	4.06	25.9	0.5468
255	IPI00179438.5	DAB2	Isoform 1 of Disabled homolog 2	2.05	45.5	1.1791
256	IPI00551024.4	DAK	Dihydroxyacetone kinase	2	42.3	0.796
257	IPI00220885.1	DAXX	Isoform 2 of Death domain-associated protein 6	1.56	49.3	1.0772
258	IPI00165230.1	DAZAP1	Isoform 1 of DAZ-associated protein 1	2.02	68.1	1.1198
259	IPI00295624.4	DBN1	Isoform 2 of Drebrin	9.45	66.5	1.2627
260	IPI00101968.3	DBNL	Isoform 3 of Drebrin-like protein	4	72	1.6175
261	IPI00419836.1	DCBLD2	Isoform 1 of Discoidin, CUB and LCCL domain-containing protein 2 precursor	2	46.3	1.874
262	IPI00335385.4	DCPS	Scavenger mRNA-decapping enzyme DcpS	3	47.8	1.1444
263	IPI00872359.1	DCTN1	Uncharacterized protein DCTN1	4.05	64.1	0.8736
264	IPI00220342.5	DDAH1	N(G),N(G)-dimethylarginine dimethylaminohydrolase 1	1.75	76.1	0.7742
265	IPI00000760.1	DDAH2	N(G),N(G)-dimethylarginine dimethylaminohydrolase 2	2	66.3	0.9514
266	IPI00293464.5	DDB1	DNA damage-binding protein 1	2	16.3	1.3916
267	IPI00894562.1	DDT	18 kDa protein	2	36.7	0.9352
268	IPI00293655.3	DDX1	ATP-dependent RNA helicase DDX1	1.33	34.6	0.8739
269	IPI00023785.6	DDX17	DEAD box polypeptide 17 isoform 1	1.79	72.7
270	IPI00644431.1	DDX39	ATP-dependent RNA helicase DDX39	2	60.4
271	IPI00215637.5	DDX3X	ATP-dependent RNA helicase DDX3X	5.71	92.4	1.3577
272	IPI00293616.3	DDX3Y	ATP-dependent RNA helicase DDX3Y	2.02	51.2	1.0249
273	IPI00017617.1	DDX5	Probable ATP-dependent RNA helicase DDX5	4.01	75.1	0.7503
274	IPI00030320.4	DDX6	Probable ATP-dependent RNA helicase DDX6	2.03	50.9	0.817
275	IPI00871695.1	DEK	48 kDa protein	1.56	70.5	4.8877
276	IPI00306280.3	DENR	Density-regulated protein	2	38.7	1.2633
277	IPI00010882.3	DFFA	Isoform DFF45 of DNA fragmentation factor subunit alpha (Fragment)	2.01	58	2.0058
278	IPI00029656.1	DFNA5	Isoform Long of Non-syndromic hearing impairment protein 5	2	49.8	1.3077
279	IPI00844578.1	DHX9	ATP-dependent RNA helicase A	2.52	36.4	0.9268
280	IPI00852685.1	DIAPH1	diaphanous 1 isoform 1	2	32.5	1.0577
281	IPI00619921.3	DIDO1	Isoform 4 of Death-inducer obliterator 1	2.07	67.4	0.8609
282	IPI00002714.1	DKK3	Dickkopf-related protein 3 precursor	2.33	59.1	0.7133
283	IPI00015911.1	DLD	Dihydrolipoyl dehydrogenase, mitochondrial precursor	3.52	45.2	0.9201
284	IPI00647950.1	DLG2	Isoform 2 of Disks large homolog 2	2.03	63.2	1.0404
285	IPI00220581.2	DLGAP4	Isoform 2 of Disks large-associated protein 4	2.05	53.6	1.2494
286	IPI00184997.4	DLGAP5	cDNA FLJ78771, highly similar to Homo sapiens discs, large homolog 7 (Drosophila), mRNA	2.03	77.2	0
287	IPI00152462.1	DNAH3	Isoform 1 of Dynein heavy chain 3, axonemal	1.72	38
288	IPI00180384.4	DNAH7	Isoform 1 of Dynein heavy chain 7, axonemal	1.38	24
289	IPI00012535.1	DNAJA1	DnaJ homolog subfamily A member 1	2.03	68.8	1.1249
290	IPI00329629.6	DNAJC7	DnaJ homolog subfamily C member 7	2	64.4	0.7165
291	IPI00146935.4	DNM1L	Isoform 1 of Dynamin-1-like protein	2	80	0.4586
292	IPI00218889.3	DNM2	Isoform 2 of Dynamin-2	2.1	36.7	1.0342
293	IPI00171856.1	DOHH	Deoxyhypusine hydroxylase	6.02	87.1	0.9776
294	IPI00296141.3	DPP7	Dipeptidyl-peptidase 2 precursor	1.82	31.1	1.8415
295	IPI00893460.1	DPY30	14 kDa protein	2	90
296	IPI00257508.4	DPYSL2	Dihydropyrimidinase-related protein 2	2.01	14.7	1.0676
297	IPI00029111.2	DPYSL3	DPYSL3 protein	2.02	43	0.878
298	IPI00473014.5	DSTN	Destrin	1.48	55.2	1.2505
299	IPI00013679.1	DUT	Isoform DUT-M of Deoxyuridine 5'-triphosphate nucleotidohydrolase, mitochondrial precursor	2.92	83.7	1.6977
300	IPI00456969.1	DYNC1H1	Cytoplasmic dynein 1 heavy chain 1	3.56	48.2	0.6607
301	IPI00007675.6	DYNC1LI1	Cytoplasmic dynein 1 light intermediate chain 1	1.45	46.7	1.1649
302	IPI00062037.1	DYNLL2	Dynein light chain 2, cytoplasmic	2	48.3	0.4487
303	IPI00027034.1	ECD	SGT1 protein	2	19.7	1.0496
304	IPI00216758.1	ECE1	Isoform A of Endothelin-converting enzyme 1	2.03	69.3	1.0852
305	IPI00024993.4	ECHS1	Enoyl-CoA hydratase, mitochondrial precursor	2.14	52.1	0.9904
306	IPI00376317.4	EDC4	Isoform 1 of Enhancer of mRNA-decapping protein 4	2.18	35.1	0.5609
307	IPI00025447.8	EEF1A1	Elongation factor 1-alpha	19.26	88.4	0.7736
308	IPI00472724.1	EEF1AL3	Elongation factor 1-alpha-like 3	10.2	56.3	0.9888
309	IPI00178440.3	EEF1B2	Elongation factor 1-beta	5.54	86.7	1.0395
310	IPI00642971.3	EEF1D	eukaryotic translation elongation factor 1 delta isoform 1	2	51.5	1.0089
311	IPI00738381.2	EEF1G	Elongation factor 1-gamma	2.1	54.2	0.6504
312	IPI00186290.6	EEF2	Elongation factor 2	10.91	75.4	0.7687
313	IPI00028050.2	EEFSEC	Selenocysteine-specific elongation factor	2	81.9	0.979
314	IPI00003519.1	EFTUD2	116 kDa U5 small nuclear ribonucleoprotein component	2	45.7	0.8807
315	IPI00018274.1	EGFR	Isoform 1 of Epidermal growth factor receptor precursor	2	36	1.0727
316	IPI00100980.9	EHD2	EH domain-containing protein 2	1.7	40	0.7741
317	IPI00015077.1	EIF1	Eukaryotic translation initiation factor 1	9.59	92	1.3036
318	IPI00019463.3	EIF2AK2	Interferon-induced, double-stranded RNA-activated protein kinase	2	44.1	1.1154
319	IPI00219678.3	EIF2S1	Eukaryotic translation initiation factor 2 subunit 1	1.4	65.7	0.9794
320	IPI00021728.3	EIF2S2	Eukaryotic translation initiation factor 2 subunit 2	1.51	41.4	0.7932
321	IPI00297982.7	EIF2S3	Eukaryotic translation initiation factor 2 subunit 3	1.4	71.8	0.8813
322	IPI00719752.1	EIF3B	Isoform 2 of Eukaryotic translation initiation factor 3 subunit B	3.4	42	0.9589
323	IPI00290461.3	EIF3J	Eukaryotic translation initiation factor 3 subunit J	2	39.5	1.5853
324	IPI00033143.1	EIF3K	Eukaryotic translation initiation factor 3 subunit K	2	13.3	1.0512
325	IPI00102069.5	EIF3M	Eukaryotic translation initiation factor 3 subunit M	1.4	46	0.8539
326	IPI00871852.1	EIF4A1	46 kDa protein	4.08	38.7	1.0297
327	IPI00439415.6	EIF4B	eukaryotic translation initiation factor 4B	2.11	83	1.3265
328	IPI00552639.2	EIF4G1	Isoform 1 of Eukaryotic translation initiation factor 4 gamma 1	1.76	56.6	1.6356
329	IPI00022648.2	EIF5	Eukaryotic translation initiation factor 5	6.54	58.7	1.0673
330	IPI00855924.1	EIF5AL1	Eukaryotic translation initiation factor 5A-1-like	12.09	81.2	0.9681
331	IPI00299254.3	EIF5B	Eukaryotic translation initiation factor 5B	4.06	37.2	0.6969
332	IPI00010105.1	EIF6	Eukaryotic translation initiation factor 6	1.44	39.6	1.2203
333	IPI00645469.1	ELOF1	13 kDa protein	2	61.4	1.0326
334	IPI00784483.3	ELP4	Isoform 2 of Elongator complex protein 4	1.56	30.5
335	IPI00465248.5	ENO1	Isoform alpha-enolase of Alpha-enolase	7.34	62	0.9044
336	IPI00216171.3	ENO2	Gamma-enolase	1.3	74.7	0.9597
337	IPI00218474.5	ENO3	Beta-enolase	2	70.3	0.8126
338	IPI00745296.1	EPHA2	ephrin receptor EphA2	1.35	33	0.7415
339	IPI00009896.1	EPHX1	Epoxide hydrolase 1	2.11	29.9	1.2481
340	IPI00013452.9	EPRS	Bifunctional aminoacyl-tRNA synthetase	2.02	43.1	0.9554
341	IPI00873475.1	EPS15	Uncharacterized protein EPS15 (Fragment)	1.72	54	1.0308
342	IPI00414315.8	EPS8L2	Isoform 1 of Epidermal growth factor receptor kinase substrate 8-like protein 2	2.01	24.5	1.365
343	IPI00216719.1	ERC1	Isoform 1 of ELKS/RAB6-interacting/CAST family member 1	1.6	54.4	1.168
344	IPI00872773.1	ERO1L	Uncharacterized protein ERO1L	6.55	61.5	0.8889
345	IPI00024911.1	ERP29	Endoplasmic reticulum protein ERp29 precursor	2.02	69.7	1.1007
346	IPI00645836.1	ESD	Protein	1.7	41.7	0.6835
347	IPI00010810.1	ETFA	Electron transfer flavoprotein subunit alpha, mitochondrial precursor	2	40.2	0.9782
348	IPI00003766.4	ETHE1	ETHE1 protein, mitochondrial precursor	4	74.4	0.773
349	IPI00829808.1	EXOC5	Exocyst complex component 5	2	47.5	0.7938
350	IPI00644775.1	EXOSC5	Exosome complex exonuclease RRP46	2	57.1	1.3114
351	IPI00872684.1	EZR	69 kDa protein	2	29.9	0.7307
352	IPI00019568.1	F2	Prothrombin precursor (Fragment)	2.01	33.6	0.552
353	IPI00010338.1	F3	Tissue factor precursor	2	36.3	0.7305
354	IPI00011919.1	FADD	Protein FADD	1.3	73.6	1.2013
355	IPI00031670.5	FAM114A1	Protein NOXP20	1.53	58.1	0.7707
356	IPI00647286.1	FAM129B	hypothetical protein LOC64855 isoform 1	4.01	56	0.8439
357	IPI00303722.5	FAM136A	Protein FAM136A	4.01	74.6	1.362
358	IPI00549766.2	FAM40A	Isoform 1 of Protein FAM40A	2	23.7	0.9455
359	IPI00797574.3	FAM44A	Protein FAM44A	4.93	60.6	0.9285
360	IPI00300074.3	FARSB	Phenylalanyl-tRNA synthetase beta chain	2	35.3	0.9933
361	IPI00026781.2	FASN	Fatty acid synthase	5.88	39.3	0.9973
362	IPI00291238.4	FBLIM1	Isoform 1 of Filamin-binding LIM protein 1	9.7	71	1.0641
363	IPI00218803.2	FBLN1	Isoform B of Fibulin-1 precursor	2.64	28.2	0.4012
364	IPI00465038.3	FBLN2	fibulin 2 precursor, isoform a	2.86	36.9	1.0999
365	IPI00328113.2	FBN1	Fibrillin-1 precursor	12.18	23.2	1.5611
366	IPI00020944.1	FDFT1	Squalene synthetase	1.56	18	0
367	IPI00026958.4	FDXR	Isoform Short of NADPH:adrenodoxin oxidoreductase, mitochondrial precursor	2	45.2	1.3074
368	IPI00026215.1	FEN1	Flap endonuclease 1	2	77.1	1.1648
369	IPI00645867.2	FER1L3	Isoform 6 of Myoferlin	2.25	57.4	0.8535
370	IPI00383500.2	FERMT2	Isoform 2 of Fermitin family homolog 2	1.56	27.1	1.1551
371	IPI00554632.2	FEZ2	zygin 2 isoform 2	2.01	40.8	1.0881
372	IPI00014398.2	FHL1	Four and a half LIM domains 1 variant	2.04	32.1	2.5284
373	IPI00396967.2	FHL2	FHL2 isoform 5	4.43	50.9	0.9825
374	IPI00303300.3	FKBP10	FK506-binding protein 10 precursor	8.01	61.7	0.8653
375	IPI00647507.1	FKBP1A	Peptidyl-prolyl cis-trans isomerase	9.7	83.5	1.3951
376	IPI00073704.3	FKBP1B	Isoform 2 of FK506-binding protein 1B	2	70
377	IPI00219005.3	FKBP4	FK506-binding protein 4	2.78	58	1.1609
378	IPI00218775.2	FKBP5	FK506-binding protein 5	3.7	75.1	0.9576
379	IPI00031023.1	FLII	Protein flightless-1 homolog	2.01	50	1.0494
380	IPI00719106.1	FLJ12529	Isoform 2 of Cleavage and polyadenylation specificity factor subunit 7	1.31	60.6	1.2018
381	IPI00333541.6	FLNA	Filamin-A	28.57	89.8	0.7192
382	IPI00477536.3	FLNB	Filamin B	10.79	81.6	0.9066
383	IPI00178352.5	FLNC	Isoform 1 of Filamin-C	20.72	82.6	0.6802
384	IPI00845263.1	FN1	fibronectin 1 isoform 2 preproprotein	16.63	59.5	0.5669
385	IPI00646028.2	FNBP1L	Isoform 2 of Formin-binding protein 1-like	2.36	62.8	1.2456
386	IPI00456630.6	FNDC3A	fibronectin type III domain containing 3A isoform 2	2	23.6	0.8138
387	IPI00219110.7	FREQ	Neuronal calcium sensor 1	2.04	51.1	1.4354
388	IPI00159652.16	FRYL	Isoform 2 of Protein furry homolog-like	1.76	39.7	0.951
389	IPI00029723.1	FSTL1	Follistatin-related protein 1 precursor	8.34	44.8	1.4181
390	IPI00554521.2	FTH1	Ferritin heavy chain	2.06	41	0.6172
391	IPI00738499.2	FTL	Ferritin light chain	2	76	0.878
392	IPI00853059.2	FUBP1	Isoform 2 of Far upstream element-binding protein 1	4.45	85.3	1.7293
393	IPI00216008.4	G6PD	Isoform Long of Glucose-6-phosphate 1-dehydrogenase	1.54	58.8	0.9498
394	IPI00788737.1	GAPDH	39 kDa protein	14.58	83.4	0.9847
395	IPI00888069.1	GAPVD1	Isoform 1 of GTPase-activating protein and VPS9 domain-containing protein 1	1.75	28	0.8795
396	IPI00025273.1	GART	Isoform Long of Trifunctional purine biosynthetic protein adenosine-3	2.01	54.9	1.1383
397	IPI00013832.3	GATC	GatC-like protein	1.7	90.4	1.5144
398	IPI00798277.1	GBP3	guanylate binding protein 3	1.36	53.4	0.8768
399	IPI00555812.4	GC	Vitamin D-binding protein precursor	4	21.5	0.9816
400	IPI00010090.1	GCLM	Glutamate--cysteine ligase regulatory subunit	2	29.2	1.2615
401	IPI00010154.3	GDI1	Rab GDP dissociation inhibitor alpha	2	65.8	0.8168
402	IPI00031461.1	GDI2	Rab GDP dissociation inhibitor beta	4.92	71.7	1.0202
403	IPI00154473.5	GFM1	Elongation factor G 1, mitochondrial precursor	1.6	71.5	1.1726
404	IPI00299506.9	GFPT1	Isoform 2 of Glucosamine--fructose-6-phosphate aminotransferase [isomerizing] 1	2.01	20.9	1.09
405	IPI00641153.2	GLG1	Golgi apparatus protein 1 precursor	6.41	37.2	0.8098
406	IPI00414717.1	GLG1	golgi apparatus protein 1	9.57	53.5	1.0607
407	IPI00220766.5	GLO1	Lactoylglutathione lyase	2.04	53.8	1.016
408	IPI00219025.3	GLRX	Glutaredoxin-1	2	67	0.7718
409	IPI00333763.7	GLRX5	Glutaredoxin-related protein 5	2	49.7	1.4047
410	IPI00289159.3	GLS	Isoform KGA of Glutaminase kidney isoform, mitochondrial precursor	2.64	41.9	0.6137
411	IPI00016801.1	GLUD1	Glutamate dehydrogenase 1, mitochondrial precursor	2.01	27.8	1.0658
412	IPI00027146.1	GLUD2	Glutamate dehydrogenase 2, mitochondrial precursor	2.01	58.6	0.7429
413	IPI00449197.1	GMPR2	GMPR2 protein	2	43.5	0.6958
414	IPI00029079.5	GMPS	GMP synthase	2.03	26.3	1.022
415	IPI00217906.3	GNAI2	Isoform 2 of Guanine nucleotide-binding protein G(i), alpha-2 subunit	4	54.6	0.8377
416	IPI00871191.1	GNAS	Alpha subunit of GsGTP binding protein (Fragment)	2.2	62.5	0.8949
417	IPI00026268.3	GNB1	Guanine nucleotide-binding protein G(I)/G(S)/G(T) subunit beta-1	3.41	29.4	0.7849
418	IPI00003348.3	GNB2	Guanine nucleotide-binding protein G(I)/G(S)/G(T) subunit beta-2	2.04	55.3	0.7055
419	IPI00641950.3	GNB2L1	Lung cancer oncogene 7	4	58.8	0.8781
420	IPI00030060.1	GNG11	Guanine nucleotide-binding protein G(I)/G(S)/G(O) subunit gamma-11 precursor	1.52	16.4	0.961
421	IPI00027240.7	GNG5	Guanine nucleotide-binding protein G(I)/G(S)/G(O) subunit gamma-5 precursor	2	89.7	0.7716
422	IPI00396387.3	GNL1	Isoform 1 of Guanine nucleotide-binding protein-like 1	2.05	30.3	0.9782
423	IPI00009305.1	GNPDA1	Glucosamine-6-phosphate isomerase 1	2	31.1	0.8355
424	IPI00896510.1	GNPDA2	Isoform 2 of Glucosamine-6-phosphate isomerase 2	2	70.9	0.9932
425	IPI00061525.3	GNPNAT1	Glucosamine 6-phosphate N-acetyltransferase	2	19.6	0.5175
426	IPI00012102.1	GNS	N-acetylglucosamine-6-sulfatase precursor	1.42	24.8	1.1543
427	IPI00413895.2	GOLGA2	Golgin subfamily A member 2	2.46	47.4	0.8213
428	IPI00305267.2	GOLGA3	Isoform 1 of Golgin subfamily A member 3	4.01	70.7	1.2407
429	IPI00220522.1	GOLGA4	Isoform 4 of Golgin subfamily A member 4	1.82	52.7	0.9403
430	IPI00219029.3	GOT1	Aspartate aminotransferase, cytoplasmic	1.37	27.4	0.6165
431	IPI00018206.3	GOT2	Aspartate aminotransferase, mitochondrial precursor	2	60.2	0.7181
432	IPI00893155.1	GPC1	GPC1 Protein	5.7	75.6	0.7452
433	IPI00027497.5	GPI	Glucose-6-phosphate isomerase	6.89	57.7	0.7839
434	IPI00472743.1	GPR162	82 kDa protein	4.02	64.4	1.1221
435	IPI00156282.2	GPS1	G protein pathway suppressor 1 isoform 2	4	61.3	1.2848
436	IPI00644037.1	GPSN2	37 kDa protein	4	43.3	1.1025
437	IPI00293975.4	GPX1	glutathione peroxidase 1 isoform 1	4	69.5	1.13
438	IPI00291695.3	GPX8	Probable glutathione peroxidase 8	2	21.1
439	IPI00298476.3	GREM1	Isoform 1 of Gremlin-1 precursor	2	72.8	0
440	IPI00037448.3	GRHPR	Glyoxylate reductase/hydroxypyruvate reductase	3.55	76.5	1.0966
441	IPI00169239.1	GRM6	Seven transmembrane helix receptor	1.78	55.1
442	IPI00296713.4	GRN	Isoform 1 of Granulins precursor	4.53	29.7	0.6721
443	IPI00029557.3	GRPEL1	GrpE protein homolog 1, mitochondrial precursor	1.4	50.2	0.6625
444	IPI00793132.1	GSDMDC1	cDNA FLJ78285, highly similar to Homo sapiens gasdermin domain containing 1, mRNA	4	48.1	1.3136
445	IPI00218829.9	GSPT1	Eukaryotic peptide chain release factor GTP-binding subunit ERF3A	4.54	73.5	1.0263
446	IPI00010706.1	GSS	Glutathione synthetase	3.54	52.7	0.8298
447	IPI00219067.4	GSTM2	Glutathione S-transferase Mu 2	2.23	41.3	0.8158
448	IPI00642432.1	GSTM5	Glutathione S-transferase M5	1.4	30.8
449	IPI00219757.13	GSTP1	Glutathione S-transferase P	8.25	50.5	1.0176
450	IPI00744148.2	H2AFY	Isoform 1 of Core histone macro-H2A.1	2	86.7	1.0331
451	IPI00607861.2	H6PD	GDH/6PGL endoplasmic bifunctional protein precursor	2	33.9	0.5198
452	IPI00031522.2	HADHA	Trifunctional enzyme subunit alpha, mitochondrial precursor	2.01	43	1.0655
453	IPI00022793.5	HADHB	Trifunctional enzyme subunit beta, mitochondrial precursor	2.01	29.5	0.4545
454	IPI00003933.2	HAGH	hydroxyacyl glutathione hydrolase isoform 1	1.4	36	1
455	IPI00021808.3	HARS	Histidyl-tRNA synthetase, cytoplasmic	2.02	21.6	1.2038
456	IPI00410714.5	HBA2;HBA1	Hemoglobin subunit alpha	2	73.9
457	IPI00009070.1	HBS1L	Isoform 1 of HBS1-like protein	2.31	35.4	1.0201
458	IPI00012831.2	HBXIP	hepatitis B virus x-interacting protein	1.34	66.5	1.2285
459	IPI00023406.1	HCCS	Cytochrome c-type heme lyase	2	71.3	0.9001
460	IPI00019848.2	HCFC1	Isoform 1 of Host cell factor	2.01	42.9	0.9387
461	IPI00398135.2	hCG_21078	hypothetical protein LOC389435	2.01	83.1	0.8984
462	IPI00026156.1	HCLS1	Hematopoietic lineage cell-specific protein	1.37	44	1.3033
463	IPI00005711.2	HDAC6	Histone deacetylase 6	2	37.7
464	IPI00020956.1	HDGF	Hepatoma-derived growth factor	2.09	64.2	1.0932
465	IPI00885081.1	HDGF2	Isoform 2 of Hepatoma-derived growth factor-related protein 2	1.73	79.7	1.4428
466	IPI00871372.1	HECTD1	HECT domain containing 1	1.76	37.4	0.3967
467	IPI00297263.6	HEG1	Isoform 1 of Protein HEG homolog 1 precursor	2	40.9	1.9231
468	IPI00007941.4	HEXIM1	Protein HEXIM1	1.46	33.4	1.8459
469	IPI00239077.5	HINT1	Histidine triad nucleotide-binding protein 1	12.05	78.6	0.9996
470	IPI00171611.7	HIST2H3A	Histone H3.2	2	52.9
471	IPI00453473.6	HIST2H4A	Histone H4	1.56	74.8
472	IPI00641105.1	HIVEP3	Isoform 1 of Transcription factor HIVEP3	1.66	20
473	IPI00220663.3	HK1	Isoform 2 of Hexokinase-1	3.33	59.5	1.1547
474	IPI00102864.3	HK2	Hexokinase-2	2.03	35.3	1.0821
475	IPI00472855.1	HLA-B;HLA-A	HLA class I histocompatibility antigen, A-30 alpha chain precursor	1.52	54.8	1.0011
476	IPI00472736.1	HLA-B;HLA-A	HLA class I histocompatibility antigen, A-80 alpha chain precursor	2.03	40.8	1.0061
477	IPI00471986.1	HLA-B;HLA-A	HLA class I histocompatibility antigen, B-27 alpha chain precursor	4.11	62.2	0.9891
478	IPI00419258.4	HMGB1	High mobility group protein B1	2.18	74	1.6722
479	IPI00219097.4	HMGB2	High mobility group protein B2	6.47	92.3	1.7124
480	IPI00643317.3	HMGB3	21 kDa protein	2.61	91	1.5751
481	IPI00414696.1	HNRNPA2B1	Isoform A2 of Heterogeneous nuclear ribonucleoproteins A2/B1	1.4	32.6	0.9362
482	IPI00419373.1	HNRNPA3	Isoform 1 of Heterogeneous nuclear ribonucleoprotein A3	1.3	65.3	1.2302
483	IPI00334713.1	HNRNPAB	Isoform 3 of Heterogeneous nuclear ribonucleoprotein A/B	2.11	74.7
484	IPI00477150.3	HNRNPD	36 kDa protein	7.04	75.8	1.1766
485	IPI00003881.5	HNRNPF	Heterogeneous nuclear ribonucleoprotein F	7.04	40.5	1.1157
486	IPI00479191.2	HNRNPH1	HNRPH1 protein	2.68	59.5	1.0659
487	IPI00026230.1	HNRNPH2	Heterogeneous nuclear ribonucleoprotein H2	1.75	52.6	1.3182
488	IPI00807545.1	HNRNPK	Isoform 3 of Heterogeneous nuclear ribonucleoprotein K	4.01	71.4	0.8696
489	IPI00027834.3	HNRNPL	heterogeneous nuclear ribonucleoprotein L isoform a	2	35.1	0.9185
490	IPI00383296.5	HNRNPM	Isoform 2 of Heterogeneous nuclear ribonucleoprotein M	2	75	1.1243
491	IPI00479217.1	HNRNPU	Isoform Short of Heterogeneous nuclear ribonucleoprotein U	4.04	65.8	0.7238
492	IPI00167147.1	HNRNPUL1	Isoform 2 of Heterogeneous nuclear ribonucleoprotein U-like protein 1	1.9	66.4	0.6866
493	IPI00456887.2	HNRNPUL2	Heterogeneous nuclear ribonucleoprotein U-like protein 2	5.16	37.5	0.9715
494	IPI00644968.1	HNRPA1L3	Putative heterogeneous nuclear ribonucleoprotein A1-like protein 3	2	63.1	0.8593
495	IPI00045498.4	HNRPDL	Isoform 3 of Heterogeneous nuclear ribonucleoprotein D-like	8.99	68.9	1.3386
496	IPI00031768.1	HOOK3	Protein Hook homolog 3	2.02	36.5	0.6716
497	IPI00470800.2	HPCAL1	Putative uncharacterized protein DKFZp781K1922	4.51	55.4	0.8646
498	IPI00873466.1	HPRT1	Uncharacterized protein HPRT1	4.07	46.8	0.8797
499	IPI00017726.1	HSD17B10	Isoform 1 of 3-hydroxyacyl-CoA dehydrogenase type-2	1.85	83.5	1.4592
500	IPI00007676.3	HSD17B12	Estradiol 17-beta-dehydrogenase 12	2	64.7	0.3966
501	IPI00382470.3	HSP90AA1	heat shock protein 90kDa alpha (cytosolic), class A member 1 isoform 1	23.1	64.6	0.9822
502	IPI00414676.6	HSP90AB1	Heat shock protein HSP 90-beta	18.38	77.6	1.1411
503	IPI00027230.3	HSP90B1	Endoplasmin precursor	14.71	57	1.4042
504	IPI00845339.1	HSPA1B;HSPA1A	heat shock 70kDa protein 1A	6.27	84.4	1.1455
505	IPI00002966.1	HSPA4	Heat shock 70 kDa protein 4	6.02	69.4	0.9503
506	IPI00295485.1	HSPA4L	Heat shock 70 kDa protein 4L	2	69.7	0.7062
507	IPI00003865.1	HSPA8	Isoform 1 of Heat shock cognate 71 kDa protein	11.54	88.9	1.1444
508	IPI00007765.5	HSPA9	Stress-70 protein, mitochondrial precursor	3.92	78.9	1.1223
509	IPI00007264.1	HSPB8	Heat shock protein beta-8	1.3	63.8	1.3602
510	IPI00100748.3	HSPBP1	Isoform 1 of Hsp70-binding protein 1	2	37.3	0.9857
511	IPI00784154.1	HSPD1	60 kDa heat shock protein, mitochondrial precursor	11.12	91.3	1.2133
512	IPI00514983.3	HSPH1	Isoform Alpha of Heat shock protein 105 kDa	10.68	79.3	1.0041
513	IPI00847689.1	HTATIP2	HIV-1 Tat interactive protein 2, 30kDa isoform a	2	37.3	0.6114
514	IPI00013788.1	HTATSF1	HIV Tat-specific factor 1	1.7	43.3	1.3464
515	IPI00643153.1	HUWE1	Isoform 3 of E3 ubiquitin-protein ligase HUWE1	2.23	47.4	1.1939
516	IPI00011107.2	IDH2	Isocitrate dehydrogenase [NADP], mitochondrial precursor	1.95	43.1	0.8066
517	IPI00030702.1	IDH3A	Isoform 1 of Isocitrate dehydrogenase [NAD] subunit alpha, mitochondrial precursor	3.14	47.5	0.8674
518	IPI00646235.1	IDH3G	Isocitrate dehydrogenase 3 gamma	2.01	47	0.7144
519	IPI00018300.2	IFIT1	Interferon-induced protein with tetratricopeptide repeats 1	2.07	56.1	0.8866
520	IPI00743914.2	IGF2BP2	Insulin-like growth factor 2 mRNA binding protein 2	2.79	47.8	1.0029
521	IPI00289819.4	IGF2R	Cation-independent mannose-6-phosphate receptor precursor	6.06	41.1	0.8589
522	IPI00305380.3	IGFBP4	Insulin-like growth factor-binding protein 4 precursor	2.01	60.1	0.7495
523	IPI00641117.2	IKBKG	Inhibitor of kappaB kinase gamma	1.33	61.6	0.8499
524	IPI00307223.6	IL1B	Interleukin-1 beta precursor	4	24.9	1.3389
525	IPI00872107.1	ILF2	Interleukin enhancer binding factor 2 variant (Fragment)	2	71	1.0733
526	IPI00418313.3	ILF3	Isoform 4 of Interleukin enhancer-binding factor 3	3.08	53.6	1.1365
527	IPI00013219.1	ILK	Integrin-linked protein kinase	2.97	56	0.6797
528	IPI00006164.4	ILKAP	Integrin-linked kinase-associated serine/threonine phosphatase 2C	1.4	70.4	1.0694
529	IPI00554541.2	ILVBL	Isoform 1 of Acetolactate synthase-like protein	2.46	58.9	1.2245
530	IPI00856084.1	IMPDH1	inosine monophosphate dehydrogenase 1 isoform c	2	46.3
531	IPI00291510.3	IMPDH2	Inosine-5'-monophosphate dehydrogenase 2	2	40.9	0.9555
532	IPI00792312.1	INTS3	Isoform 1 of Integrator complex subunit 3	2	44.4	0
533	IPI00398009.2	IPO4	Isoform 2 of Importin-4	2.22	33.1	1.0774
534	IPI00793443.1	IPO5	importin 5	6.02	49.1	0.7458
535	IPI00007402.3	IPO7	Importin-7	4	15.1	1.3431
536	IPI00009342.1	IQGAP1	Ras GTPase-activating-like protein IQGAP1	5.03	57.2	1.3327
537	IPI00376199.3	IRF2BP2	Isoform 1 of Interferon regulatory factor 2-binding protein 2	2.01	69.8	0.9865
538	IPI00103925.2	IRGQ	Immunity-related GTPase family Q protein	2	69.7	1.5803
539	IPI00215995.1	ITGA3	Isoform Alpha-3A of Integrin alpha-3 precursor	4.64	57.8	0.8949
540	IPI00306604.5	ITGA5	Integrin alpha-5 precursor	8.11	71.4	1.3105
541	IPI00555991.2	ITGAV	Isoform 2 of Integrin alpha-V precursor	2.47	55.3	0.8855
542	IPI00217561.1	ITGB1	Isoform Beta-1C of Integrin beta-1 precursor	8.42	56.6	1.1952
543	IPI00303283.2	ITGB3	Isoform Beta-3A of Integrin beta-3 precursor	2	35.3	1.0796
544	IPI00018783.1	ITPA	Inosine triphosphate pyrophosphatase	2	50	1.0715
545	IPI00789848.1	IVD	Isovaleryl-CoA dehydrogenase, mitochondrial precursor	2	83.1	0.7735
546	IPI00099650.2	JAG1	Protein jagged-1 precursor	2	21.1	0
547	IPI00298935.4	JMJD1B	Isoform 1 of JmjC domain-containing histone demethylation protein 2B	2.07	60.5	0.9359
548	IPI00289547.3	JUND	Transcription factor jun-D	1.76	76.4	0.9385
549	IPI00143921.9	KDELC2	Isoform 1 of KDEL motif-containing protein 2 precursor	1.52	23.9	0.8044
550	IPI00029015.1	KDSR	3-ketodihydrosphingosine reductase precursor	2	16	0.8647
551	IPI00855957.2	KHSRP	Isoform 2 of Far upstream element-binding protein 2	2.29	65.6	2.0065
552	IPI00741537.3	KIAA0515	hypothetical protein LOC84726	1.63	62.9
553	IPI00023330.3	KIAA1468	Isoform 2 of LisH domain and HEAT repeat-containing protein KIAA1468	4	34.3	0.9753
554	IPI00873406.1	KIAA1967	Isoform 2 of Protein KIAA1967	2.01	56.2	0.9802
555	IPI00012837.1	KIF5B	Kinesin-1 heavy chain	2.02	35.6	0.8401
556	IPI00306400.9	KIFC1	Kinesin-like protein KIFC1	2.03	70.4	1.3283
557	IPI00394906.7	KLC1	Isoform K of Kinesin light chain 1	2.08	63.2	1.1691
558	IPI00303292.1	KPNA1	Importin subunit alpha-1	1.3	26	1.3454
559	IPI00299033.1	KPNA3	Importin subunit alpha-3	2	23.2	0.8285
560	IPI00012578.1	KPNA4	Importin subunit alpha-4	2.03	34.5	1.2411
561	IPI00747764.2	KPNA6	Importin subunit alpha-7	2	52.6	0.9675
562	IPI00001639.2	KPNB1	Importin subunit beta-1	6.09	42.6	0.8997
563	IPI00423570.3	KRAS	Isoform 2B of GTPase KRas precursor	2	69.7	0.8539
564	IPI00220327.3	KRT1	Keratin, type II cytoskeletal 1	1.34	46.7
565	IPI00009865.2	KRT10	Keratin, type I cytoskeletal 10	2	51.4	0.719
566	IPI00796822.2	KRT34	Keratin, type I cuticular Ha4	1.84	56.6	0.8482
567	IPI00328753.1	KTN1	Isoform 1 of Kinectin	2.03	59.7	1.1752
568	IPI00853454.1	LAMB1	200 kDa protein	9.74	39.9	1.2805
569	IPI00298281.3	LAMC1	Laminin subunit gamma-1 precursor	12.27	57.1	1.2016
570	IPI00005724.1	LANCL1	LanC-like protein 1	2	16.5	1.2846
571	IPI00419237.3	LAP3	Isoform 1 of Cytosol aminopeptidase	2	63.6	0.839
572	IPI00103994.4	LARS	Leucyl-tRNA synthetase, cytoplasmic	2.03	54	0.8248
573	IPI00010471.5	LCP1	Plastin-2	8.02	74.2	1.0657
574	IPI00607708.3	LDHA	Isoform 2 of L-lactate dehydrogenase A chain	2	41.6	0.8652
575	IPI00219217.3	LDHB	L-lactate dehydrogenase B chain	6.01	63.8	1.1326
576	IPI00045839.3	LEPRE1	Isoform 3 of Prolyl 3-hydroxylase 1 precursor	2	40.5	0.8885
577	IPI00217056.2	LEPREL2	Isoform 1 of Prolyl 3-hydroxylase 3 precursor	2	68.9	1.3814
578	IPI00017592.1	LETM1	Leucine zipper-EF-hand-containing transmembrane protein 1, mitochondrial precursor	2	46.1	0.7484
579	IPI00219219.3	LGALS1	Galectin-1	15.96	82.2	1.0977
580	IPI00023673.1	LGALS3BP	Galectin-3-binding protein precursor	2	44.8	1.026
581	IPI00384156.1	LGMN	Full-length cDNA clone CS0DB001YK19 of Neuroblastoma of Homo sapiens	2.01	25.5	0.9686
582	IPI00219841.6	LIG1	DNA ligase 1	2	63.8	0.8351
583	IPI00008918.1	LIMA1	Isoform Beta of LIM domain and actin-binding protein 1	2.03	68	1.1428
584	IPI00788612.1	LIMS1	LIM and senescent cell antigen-like-containing domain protein 1	2	49.9	0.9623
585	IPI00026530.4	LMAN1	Protein ERGIC-53 precursor	2.01	69	0.4662
586	IPI00217975.4	LMNB1	Lamin-B1	2	38.6	1.2422
587	IPI00009771.6	LMNB2	Lamin-B2	2	46.1	0.8687
588	IPI00888597.1	LOC100129762	similar to KIAA0367	1.58	29.3	0.5103
589	IPI00887382.1	LOC100130447	similar to mCG18564	2.06	85.2	0.7356
590	IPI00888642.1	LOC100130707	SDHC succinate dehydrogenase complex, subunit C isoform 3 precursor	2.46	11.1	0.9795
591	IPI00742191.2	LOC100130951	Similar to ribosomal protein S14	1.52	60.9	1.2281
592	IPI00103027.4	LOC26010	Isoform 2 of SPATS2-like protein	2.77	70.1	1.3501
593	IPI00887928.1	LOC284393	similar to Q1Z 7F5 isoform 1	2.01	78	1.0305
594	IPI00293276.10	MIF	Macrophage migration inhibitory factor	1.63	65.2	0.8925
595	IPI00397808.3	LOC388720	similar to ubiquitin	4.45	66.7	0.8592
596	IPI00888100.1	LOC390956	similar to peptidylprolyl isomerase A-like	1.65	40	0.5376
597	IPI00430803.3	LOC391356	Uncharacterized protein LOC391356	2.32	45.7	0.7366
598	IPI00783817.2	LOC439992	Uncharacterized protein ENSP00000374051	2.08	62	1.0187
599	IPI00030542.4	LOC441294	Putative uncharacterized protein LOC389592	1.84	44.6	1.0457
600	IPI00477279.3	LOC646875	similar to ribosomal protein L12	2	75.8	0.9224
601	IPI00738655.2	LOC653781	similar to protein expressed in prostate, ovary, testis, and placenta 2	2.34	55	0.6075
602	IPI00737530.1	LOC653888	similar to p41-Arc	2	38.6	0.4929
603	IPI00887678.1	LOC654188	similar to peptidylprolyl isomerase A-like	7.18	86.5	0.9895
604	IPI00788011.2	LOC728622	similar to S-phase kinase-associated protein 1A	1.52	72.2	0.5591
605	IPI00398964.2	LOC728658	similar to 23 kD highly basic protein	1.34	62.1	1.19
606	IPI00002214.1	KPNA2	Importin subunit alpha-2	2	43.9	1.2679
607	IPI00244212.8	LIMS3	similar to LIM and senescent cell antigen-like domains 1	3.06	35	0.9268
608	IPI00887291.1	LOC729659	hypothetical LOC729659	2.09	75.5	0.807
609	IPI00383071.1	LOC729708;LOC388642	Triosephosphate isomerase (Fragment)	2.29	94
610	IPI00005158.1	LONP1	Lon protease homolog, mitochondrial precursor	2	37.9	1.2142
611	IPI00171626.3	LPCAT1	1-acylglycerophosphocholine O-acyltransferase 1	2	38.8	0.94
612	IPI00023704.1	LPP	Lipoma-preferred partner	2.18	57.5	1.0319
613	IPI00299066.3	LPXN	Leupaxin	2.52	68.9	0.7759
614	IPI00020557.1	LRP1	Prolow-density lipoprotein receptor-related protein 1 precursor	1.53	37.9	1.0747
615	IPI00783271.1	LRPPRC	Leucine-rich PPR motif-containing protein, mitochondrial precursor	3.58	42.5	0.7619
616	IPI00171160.1	LRRC17	Isoform 1 of Leucine-rich repeat-containing protein 17 precursor	1.3	34	0.7462
617	IPI00170935.1	LRRC47	Leucine-rich repeat-containing protein 47	4.05	60.2	0.9784
618	IPI00396321.1	LRRC59	Leucine-rich repeat-containing protein 59	2	63.5	1.7094
619	IPI00785113.1	LRRFIP1	Isoform 1 of Leucine-rich repeat flightless-interacting protein 1	4.28	65.7	1.2439
620	IPI00304922.1	LSMD1	Isoform 1 of LSM domain-containing protein 1	1.53	97.6	12.1912
621	IPI00219077.4	LTA4H	Isoform 1 of Leukotriene A-4 hydrolase	3.53	41.6	0.3066
622	IPI00848342.1	LTF	Lactotransferrin precursor	2.02	59.7	1.659
623	IPI00410027.1	LUC7L	Isoform 3 of Putative RNA-binding protein Luc7-like 1	1.76	90.7	0
624	IPI00006932.3	LUC7L2	Isoform 1 of Putative RNA-binding protein Luc7-like 2	4	72.7	1.5778
625	IPI00640088.1	CSNK2B	Casein kinase 2, beta polypeptide	1.52	29.1	0.8641
626	IPI00303882.2	M6PRBP1	Isoform B of Mannose-6-phosphate receptor-binding protein 1	2	56	0.9291
627	IPI00432363.1	MACF1	Microtubule-actin cross-linking factor 1, isoform 4	4.16	38.8	0.8696
628	IPI00155601.1	MACROD1	MACRO domain-containing protein 1	2	32.6	1.012
629	IPI00020356.4	MAP1A	331 kDa protein	4.48	70.2	1.0467
630	IPI00008868.3	MAP1B	Microtubule-associated protein 1B	9.33	64.9	0.9505
631	IPI00218858.1	MAP2K3	Isoform 2 of Dual specificity mitogen-activated protein kinase kinase 3	2.72	27	1.1543
632	IPI00871726.1	MAP4	128 kDa protein	12.73	76.8	1.0887
633	IPI00003479.3	MAPK1	Mitogen-activated protein kinase 1	6	69.2	1.0085
634	IPI00018195.3	MAPK3	Mitogen-activated protein kinase 3	2	67.5	0.9554
635	IPI00742900.2	MAPK3	mitogen-activated protein kinase 3 isoform 2	1.4	42.6	0.7421
636	IPI00017596.3	MAPRE1	Microtubule-associated protein RP/EB family member 1	2	50.7	0.919
637	IPI00003420.1	MAPRE2	Isoform 1 of Microtubule-associated protein RP/EB family member 2	2	64.8	0.8601
638	IPI00008240.2	MARS	Methionyl-tRNA synthetase, cytoplasmic	2	19.7	0.9396
639	IPI00010157.1	MAT2A	S-adenosylmethionine synthetase isoform type-2	2	37.7
640	IPI00002324.6	MAT2B	Isoform 1 of Methionine adenosyltransferase 2 subunit beta	2.28	57.8	1.0206
641	IPI00789551.1	MATR3	Uncharacterized protein MATR3	5.3	72.8	1.041
642	IPI00013214.1	MCM3	DNA replication licensing factor MCM3	1.54	35.5
643	IPI00031517.1	MCM6	DNA replication licensing factor MCM6	2	42.3	1.6907
644	IPI00291005.8	MDH1	Malate dehydrogenase, cytoplasmic	2	76	0.8047
645	IPI00291006.1	MDH2	Malate dehydrogenase, mitochondrial precursor	4.99	71	0.5272
646	IPI00030481.3	MED10	Mediator of RNA polymerase II transcription subunit 10	2	38.5	0
647	IPI00514619.1	MEMO1	Chromosome 2 open reading frame 4 short form	2	45.7	1.0229
648	IPI00554507.2	MEST	Isoform 3 of Mesoderm-specific transcript homolog protein	2	48.3	1.3504
649	IPI00022239.7	METAP1	Methionine aminopeptidase 1	3.4	57.8	0.8234
650	IPI00300763.4	METAP2	cDNA FLJ34411 fis, clone HEART2002220, highly similar to METHIONINE AMINOPEPTIDASE 2	4.03	64.2	1.2458
651	IPI00334005.6	MFGE8	milk fat globule-EGF factor 8 protein isoform b	1.3	31.3	0.7743
652	IPI00293590.6	MGLL	monoglyceride lipase isoform 1	1.65	56.5	0
653	IPI00639812.1	MGST3	Microsomal glutathione S-transferase 3	2	91	0.7123
654	IPI00177937.5	MICAL3	Isoform 1 of Protein MICAL-3	1.71	57.5
655	IPI00154451.8	MMS19	Isoform 1 of MMS19 nucleotide excision repair protein homolog	2.31	55	1.0365
656	IPI00856011.1	MOBKL3	Mps One Binder kinase activator-like 3 isoform 3	2	55.9	0.9982
657	IPI00748491.1	MPG	N-methylpurine-DNA glycosylase isoform b	2	62.8	1.1844
658	IPI00012149.1	MPHOSPH10	U3 small nucleolar ribonucleoprotein protein MPP10	2	50.2	0
659	IPI00797766.1	MPRIP	KIAA0864 protein	2.25	46.1
660	IPI00746782.1	MPST	3-mercaptopyruvate sulfurtransferase variant (Fragment)	2	61.1	0.4171
661	IPI00005707.6	MRC2	Macrophage mannose receptor 2 precursor	3.19	44.5	0.8468
662	IPI00604523.1	MRCL3	Myosin regulatory light chain MRCL3 variant	5.43	88.7	0.8849
663	IPI00023086.3	MRPL15	39S ribosomal protein L15, mitochondrial precursor	2	49.7	1.2298
664	IPI00162330.3	MRPL37	39S ribosomal protein L37, mitochondrial precursor	2	42.6	1.2626
665	IPI00013146.1	MRPS22	Mitochondrial 28S ribosomal protein S22	2	25.6	1.2239
666	IPI00874144.1	MRPS6	20 kDa protein	2	65.6	1.3078
667	IPI00872814.1	MSN	Uncharacterized protein MSN (Fragment)	3.4	54.2	1.2203
668	IPI00217550.4	MSRB3	Isoform 1 of Methionine-R-sulfoxide reductase B3, mitochondrial precursor	2	62.7	0.8239
669	IPI00003833.3	MTCH2	Mitochondrial carrier homolog 2	2.02	27.7	0.8821
670	IPI00011307.4	MTHFD2	Bifunctional methylenetetrahydrofolate dehydrogenase/cyclohydrolase, mitochondrial precursor	2	75.4	1.0391
671	IPI00179589.4	MTPN	Myotrophin	9.05	100	1.0072
672	IPI00024934.4	MUT	Methylmalonyl-CoA mutase, mitochondrial precursor	1.66	48.5	0.9417
673	IPI00005024.3	MYBBP1A	Isoform 1 of Myb-binding protein 1A	2.08	53.2	1.066
674	IPI00386418.4	MYEF2	Isoform 2 of Myelin expression factor 2	2.02	77.4	0.9797
675	IPI00479307.3	MYH10	Isoform 2 of Myosin-10	4.01	50.6	1.383
676	IPI00019502.3	MYH9	Myosin-9	22.29	85.8	1.0193
677	IPI00789605.1	MYL6	Isoform Smooth muscle of Myosin light polypeptide 6	18.95	96.7	1.1919
678	IPI00027255.1	MYL6B	Myosin light chain 6B	2	91.8
679	IPI00220278.5	MYL9	Myosin regulatory light chain 2, smooth muscle isoform	10.02	75	1.591
680	IPI00795618.1	MYO1B	128 kDa protein	2.06	64.7	0.7646
681	IPI00829992.1	MYO1C	myosin IC isoform b	2.01	61.1	0.7705
682	IPI00336047.5	MYO9B	Isoform Long of Myosin-IXb	2.02	32.7	2.3887
683	IPI00873517.1	MYT1	128 kDa protein	1.34	45.5
684	IPI00018873.1	NAMPT	Isoform 1 of Nicotinamide phosphoribosyltransferase	2	37.9	0.8652
685	IPI00147874.1	NANS	Sialic acid synthase	2.8	52.6	0.8641
686	IPI00789029.1	NAP1L1	43 kDa protein	8.25	89.1	1.2244
687	IPI00017763.5	NAP1L4	Nucleosome assembly protein 1-like 4	1.61	45.9	1.1661
688	IPI00009253.2	NAPA	Alpha-soluble NSF attachment protein	2	24.1	0.8316
689	IPI00386189.2	NARG1	Isoform 1 of NMDA receptor-regulated protein 1	2	36.5
690	IPI00306960.3	NARS	Asparaginyl-tRNA synthetase, cytoplasmic	4	24.3	0.8619
691	IPI00179953.2	NASP	Isoform 1 of Nuclear autoantigenic sperm protein	5.84	57.2	1.2179
692	IPI00299524.1	NCAPD2	Condensin complex subunit 1	2.36	34.2	0.8553
693	IPI00106495.1	NCAPG	Condensin complex subunit 3	2	46	1.1298
694	IPI00019380.1	NCBP1	Nuclear cap-binding protein subunit 1	1.4	10.8	0.9148
695	IPI00604620.3	NCL	NCL Isoform 1 of Nucleolin	2.04	78.5	1.6097
696	IPI00288941.1	NCOA5	Nuclear receptor coactivator 5	2	80.1	1.1698
697	IPI00219555.2	NCOR2	Putative uncharacterized protein	1.52	69.2	1.0537
698	IPI00021983.1	NCSTN	Isoform 1 of Nicastrin precursor	2	44.7	1.2768
699	IPI00183085.2	NDRG1	cDNA FLJ38330 fis, clone FCBBF3025280, highly similar to NDRG1 PROTEIN	2	58.5	0.8527
700	IPI00022442.2	NDUFAB1	Acyl carrier protein, mitochondrial precursor	4.01	64.1	1.0719
701	IPI00604664.4	NDUFS1	NADH-ubiquinone oxidoreductase 75 kDa subunit, mitochondrial precursor	2	57.8	0.886
702	IPI00152658.1	NEK7	Serine/threonine-protein kinase Nek7	2.63	52.3	0.9353
703	IPI00514299.6	NEXN	Isoform 2 of Nexilin	2.02	57.7	1.1151
704	IPI00788987.1	NFKB1	Isoform 1 of Nuclear factor NF-kappa-B p105 subunit	2.12	30.6	1.2362
705	IPI00893746.1	NHP2L1	NHP2 non-histone chromosome protein 2-like 1	3.4	87.9	1.0056
706	IPI00178750.3	NIP30	NEFA-interacting nuclear protein NIP30	2.03	53.9	2.2462
707	IPI00872668.2	NIT2	33 kDa protein	2.12	43	0.902
708	IPI00604590.3	NME2	Nucleoside diphosphate kinase	4.28	68.5	0.6856
709	IPI00027681.1	NNMT	Nicotinamide N-methyltransferase	3.25	22.7	1.31
710	IPI00872985.1	NOLA1	26 kDa protein	2.01	91.1	1.4078
711	IPI00041325.1	NOLA2	H/ACA ribonucleoprotein complex subunit 2	2	88.2	1.3433
712	IPI00413732.3	NOMO1;NOMO3	139 kDa protein	2.01	42.2	0.9741
713	IPI00304596.3	NONO	Non-POU domain-containing octamer-binding protein	2.21	31	1.0455
714	IPI00412982.2	NOTCH1	Neurogenic locus notch homolog protein 1 precursor	3.3	32.1	1.0354
715	IPI00297655.4	NOTCH2	Neurogenic locus notch homolog protein 2 precursor	4	19.5	1.1731
716	IPI00871140.1	NP	Purine nucleoside phosphorylase	2.89	75.1	0.8227
717	IPI00005107.2	NPC1	Niemann-Pick C1 protein precursor	1.45	12.8	0.7665
718	IPI00301579.3	NPC2	Epididymal secretory protein E1 precursor	2	69.5	0.7521
719	IPI00290543.5	NPLOC4	Isoform 1 of Nuclear protein localization protein 4 homolog	2	50.2	1.0103
720	IPI00549248.4	NPM1	Isoform 1 of Nucleophosmin	6.18	59.5	1.3357
721	IPI00026496.3	NPM3	Nucleoplasmin-3	2	41.6	1.318
722	IPI00872237.1	NPTN	31 kDa protein	2.02	55.4	0.7928
723	IPI00604756.2	NRBP1	Nuclear receptor-binding protein	2	37.2	0.9434
724	IPI00019407.1	NSDHL	Sterol-4-alpha-carboxylate 3-dehydrogenase, decarboxylating	2	35.1	0.8121
725	IPI00306369.3	NSUN2	NSUN2 tRNA	2.02	14.5	1.3115
726	IPI00552302.3	NT5E	5'-nucleotidase, ecto	2	47.3	0.7749
727	IPI00869040.1	NUBP1	Isoform 2 of Nucleotide-binding protein 1	2	20.4	0.6392
728	IPI00872028.1	NUMA1	NUMA1 variant protein	2.02	76.5	0.9702
729	IPI00026625.1	NUP155	Isoform 1 of Nuclear pore complex protein Nup155	2.91	28.3	1.3894
730	IPI00783781.1	NUP205	Nuclear pore complex protein Nup205	2.24	22.4	1.0373
731	IPI00026940.2	NUP50	Nucleoporin 50 kDa	4	75.9	1.2496
732	IPI00293533.4	NUP62	Nuclear pore glycoprotein p62	2	33.1	1.044
733	IPI00009901.1	NUTF2	Nuclear transport factor 2	2	29.9	0.9862
734	IPI00022334.1	OAT	Ornithine aminotransferase, mitochondrial precursor	2.03	56.9	0.6457
735	IPI00170429.3	OGFOD1	Isoform 1 of 2-oxoglutarate and iron-dependent oxygenase domain-containing protein 1	2	40.6	0.8427
736	IPI00607723.1	OGT	Isoform 1 of UDP-N-acetylglucosamine--peptide N-acetylglucosaminyltransferase 110 kDa subunit	2	66.9	1.0257
737	IPI00290416.3	OLA1	Isoform 1 of Obg-like ATPase 1	3.7	70.5	1.2727
738	IPI00010796.1	P4HB	Protein disulfide-isomerase precursor	9.02	49.4	1.2435
739	IPI00169285.5	P76	Putative phospholipase B-like 2 precursor	1.4	34	0.612
740	IPI00794875.1	PA2G4	41 kDa protein	4.19	62.1	0.991
741	IPI00008524.1	PABPC1	Isoform 1 of Polyadenylate-binding protein 1	2.02	64.8	0.7265
742	IPI00026546.1	PAFAH1B2	Platelet-activating factor acetylhydrolase IB subunit beta	2.03	67.2	1.2927
743	IPI00217223.1	PAICS	Multifunctional protein ADE2	2.59	53.4	1.0367
744	IPI00021466.5	PAIP1	Isoform 1 of Polyadenylate-binding protein-interacting protein 1	2.01	40.3	1.1504
745	IPI00289746.2	PAK1	Isoform 2 of Serine/threonine-protein kinase PAK 1	1.3	61.3
746	IPI00419979.3	PAK2	Serine/threonine-protein kinase PAK 2	2.46	39.4	0.5688
747	IPI00032064.1	PALM2	PALM2-AKAP2 protein isoform 1	4.07	65.2	0.7811
748	IPI00163608.1	PARD3	Isoform 5 of Partitioning-defective 3 homolog	1.7	68.2	1.5964
749	IPI00298547.3	PARK7	Protein DJ-1	6	58.7	1.0095
750	IPI00294744.7	PARN	Poly(A)-specific ribonuclease PARN	1.3	17.4	1.058
751	IPI00001871.2	PAWR	PRKC apoptosis WT1 regulator protein	2	90.6	0.8761
752	IPI00645060.1	PBXIP1	Isoform 2 of Pre-B-cell leukemia transcription factor-interacting protein 1	1.3	24.6	1.2661
753	IPI00016610.2	PCBP1	Poly(rC)-binding protein 1	2	45.2	0.9508
754	IPI00012066.2	PCBP2	poly(rC)-binding protein 2 isoform b	2.12	65.5	1.0018
755	IPI00021700.3	PCNA	Proliferating cell nuclear antigen	4.05	45.6	1.2431
756	IPI00871576.1	PDCD6IP	Dopamine receptor interacting protein 4	5.32	75.6	0.9524
757	IPI00873451.1	PDCL3	Uncharacterized protein PDCL3 (Fragment)	2.39	43.9	1.3431
758	IPI00719079.1	PDDC1	Isoform 2 of Parkinson disease 7 domain-containing protein 1 precursor	2	24.4	1.2761
759	IPI00306301.2	PDHA1	Mitochondrial PDHA1	2.01	62.1
760	IPI00025252.1	PDIA3	Protein disulfide-isomerase A3 precursor	2.06	73.9	0.7964
761	IPI00299571.5	PDIA6	Isoform 2 of Protein disulfide-isomerase A6 precursor	4.03	72.2	1.0072
762	IPI00010414.4	PDLIM1	PDZ and LIM domain protein 1	8	63.8	1.0511
763	IPI00792605.1	PDLIM2	63 kDa protein	3.94	93	1.1126
764	IPI00007935.4	PDLIM5	PDZ and LIM domain protein 5	2.57	30.5	1.0605
765	IPI00023122.1	PDLIM7	Isoform 1 of PDZ and LIM domain protein 7	1.7	43.3	0.6949
766	IPI00854642.1	PDS5A	Isoform 1 of Sister chromatid cohesion protein PDS5 homolog A	4.03	64.3	1.1057
767	IPI00795288.1	PEBP1	22 kDa protein	2	64.8	1.0318
768	IPI00639841.2	PECI	Peroxisomal 3,2-trans-enoyl-CoA isomerase	2	58.4	0.9582
769	IPI00384805.3	PEX5	Isoform 1 of Peroxisomal targeting signal 1 receptor	1.32	46.3	1.1221
770	IPI00004534.3	PFAS	Phosphoribosylformylglycinamidine synthase	2	50.5	0.9689
771	IPI00332371.9	PFKL	Isoform 1 of 6-phosphofructokinase, liver type	2.08	44.6	0.9052
772	IPI00643196.1	PFKP	Phosphofructokinase, platelet	4	56.7	0.5484
773	IPI00216691.5	PFN1	Profilin-1	1.7	57.9	0.8493
774	IPI00549725.6	PGAM1	Phosphoglycerate mutase 1	2	61	0.7211
775	IPI00169383.3	PGK1	Phosphoglycerate kinase 1	4.03	83.2	0.8202
776	IPI00550364.8	PGM2	Phosphoglucomutase-2	2	61.4	0.9161
777	IPI00005202.2	PGRMC2	Membrane-associated progesterone receptor component 2	2	62.8	1.0861
778	IPI00791634.1	PHB	Prohibitin variant (Fragment)	2	77.2	0.9098
779	IPI00005511.1	PHF5A	PHD finger-like domain-containing protein 5A	2	35.5	0.9733
780	IPI00552149.2	PHF6	PHD finger protein 6	2	27.6	0.9711
781	IPI00011200.5	PHGDH	D-3-phosphoglycerate dehydrogenase	2.36	67.7	0.8647
782	IPI00413100.1	PHLDB1	Isoform 1 of Pleckstrin homology-like domain family B member 1	2.02	71.5	1.3003
783	IPI00872089.1	PICALM	Uncharacterized protein PICALM	2	42.6	1.0817
784	IPI00063244.1	PIGY	Protein preY, mitochondrial precursor	2.92	55.3	0
785	IPI00550995.2	PIH1D1	PIH1 domain-containing protein 1	1.3	36.9	1.0536
786	IPI00013723.3	PIN1	Peptidyl-prolyl cis-trans isomerase NIMA-interacting 1	2	13.5	1.0756
787	IPI00896381.1	PIP4K2C	highly similar to Homo sapiens phosphatidylinositol-4- phosphate 5-kinase, type II, gamma (PIP5K2C), mRNA	1.85	47.5	0.9316
788	IPI00787827.1	PITRM1	Isoform 2 of Presequence protease, mitochondrial precursor	1.34	14.5	1.0364
789	IPI00220644.8	PKM2	Isoform M1 of Pyruvate kinase isozymes M1/M2	12.8	87.8	0.8038
790	IPI00010676.1	PLAUR	Isoform 1 of Urokinase plasminogen activator surface receptor precursor	2.11	36.7	1.5458
791	IPI00383849.5	PLCG1	phospholipase C gamma 1 isoform a	2	21.5	0.9776
792	IPI00186711.3	PLEC1	plectin 1 isoform 6	4.69	75.8	0.8938
793	IPI00337495.3	PLOD2	Isoform 2 of Procollagen-lysine,2-oxoglutarate 5-dioxygenase 2 precursor	3.7	35.4	0.9136
794	IPI00216694.3	PLS3	plastin 3	8.92	93.8	0.9311
795	IPI00853369.1	PLXNB2	Plexin-B2 precursor	2.05	45.7	1.1361
796	IPI00022348.1	PML	Isoform PML-1 of Probable transcription factor PML	2.8	60.2	1.3509
797	IPI00166749.3	PMPCA	Mitochondrial-processing peptidase subunit alpha, mitochondrial precursor	2.05	62.9	1.4101
798	IPI00024524.4	PNO1	RNA-binding protein PNO1	2	72.2	1.1273
799	IPI00058192.1	POFUT1	Isoform 1 of GDP-fucose protein O-fucosyltransferase 1 precursor	1.7	19.6	0.7105
800	IPI00290272.2	POLA2	DNA polymerase subunit alpha B	1.6	37.8
801	IPI00655631.1	POLD1	DNA polymerase	1.3	39	0
802	IPI00025616.1	POLD2	DNA polymerase subunit delta-2	2	20.9	0.9488
803	IPI00032439.1	POLR1D	DNA-directed RNA polymerases I and III subunit RPAC2	2	85	0.9629
804	IPI00006113.1	POLR2I	DNA-directed RNA polymerase II subunit RPB9	1.51	58.4	1.1331
805	IPI00878433.1	POLR2J4	POLR2J4 protein (Fragment)	2.01	82.1	0.8864
806	IPI00015018.1	PPA1	Inorganic pyrophosphatase	2	34.6	1.0198
807	IPI00877002.1	PPIA	Peptidyl-prolyl cis-trans isomerase	5.13	79.9	0.9455
808	IPI00026519.1	PPIF	Peptidyl-prolyl cis-trans isomerase, mitochondrial precursor	2	37.7	0.976
809	IPI00020950.3	PPM1A	Isoform Alpha-1 of Protein phosphatase 1A	2	45.8	0.883
810	IPI00026612.1	PPM1B	Isoform Beta-1 of Protein phosphatase 1B	1.84	33.6	0.4537
811	IPI00006167.1	PPM1G	Protein phosphatase 1G	2	44	0.9976
812	IPI00007694.5	PPME1	Isoform 1 of Protein phosphatase methylesterase 1	1.52	38.6	1.416
813	IPI00550451.1	PPP1CA	Serine/threonine-protein phosphatase PP1-alpha catalytic subunit	2.18	46.4	0.8286
814	IPI00872177.1	PPP1CB	41 kDa protein	6.35	65.4	1.207
815	IPI00183002.6	PPP1R12A	Isoform 1 of Protein phosphatase 1 regulatory subunit 12A	1.31	67.8	1.9959
816	IPI00398922.4	PPP1R14B	Protein phosphatase 1 regulatory subunit 14B	6.63	98	1.4373
817	IPI00815784.1	PPP2CA	Serine/threonine protein phosphatase	1.4	50.2	0.906
818	IPI00429689.3	PPP2CB	Serine/threonine-protein phosphatase 2A catalytic subunit beta isoform	2	49.2	1.2557
819	IPI00554737.3	PPP2R1A	Serine/threonine-protein phosphatase 2A 65 kDa regulatory subunit A alpha isoform	4.18	55	0.915
820	IPI00335449.3	PPP2R1B	beta isoform of regulatory subunit A, protein phosphatase 2 isoform b	2	35.8
821	IPI00185637.2	PPP2R5C	Isoform Gamma-1 of Serine/threonine-protein phosphatase 2A 56 kDa regulatory subunit gamma isoform	2.4	39.4	0.9763
822	IPI00478255.1	PPP4R1	Isoform 2 of Serine/threonine-protein phosphatase 4 regulatory subunit 1	2.63	42.4	0.7729
823	IPI00019812.1	PPP5C	Serine/threonine-protein phosphatase 5	4.01	47.1	1.1049
824	IPI00514424.2	PPT1	Palmitoyl-protein thioesterase 1	3.3	32.2	1.1753
825	IPI00000874.1	PRDX1	Peroxiredoxin-1	2.86	71.4	0.8906
826	IPI00027350.3	PRDX2	Peroxiredoxin-2	1.45	66.2	0.8896
827	IPI00374151.1	PRDX3	peroxiredoxin 3 isoform b	2	35.7	0.8935
828	IPI00011937.1	PRDX4	Peroxiredoxin-4	4.14	77.5	0.7591
829	IPI00024915.2	PRDX5	Isoform Mitochondrial of Peroxiredoxin-5, mitochondrial precursor	1.31	83.6	0.6935
830	IPI00220301.5	PRDX6	Peroxiredoxin-6	2	83.9	0.9279
831	IPI00872459.2	PRKAA1	Uncharacterized protein PRKAA1	2	38.1	1.9474
832	IPI00021831.1	PRKAR1A	cAMP-dependent protein kinase type I-alpha regulatory subunit	2.07	65.1	1.0892
833	IPI00554752.2	PRKAR2B	cAMP-dependent protein kinase type II-beta regulatory subunit	2	20.6	0.9689
834	IPI00385449.4	PRKCA	Protein kinase C alpha type	3.1	51.6	1.2976
835	IPI00016639.7	PRKCI	protein kinase C, iota	4.44	59.6	1.4052
836	IPI00026154.2	PRKCSH	Glucosidase 2 subunit beta precursor	5.62	47.2	1.0446
837	IPI00296337.2	PRKDC	Isoform 1 of DNA-dependent protein kinase catalytic subunit	11.88	45.1	1.1297
838	IPI00064328.3	PRMT5	protein arginine methyltransferase 5 isoform b	2.03	35.3	0.775
839	IPI00004968.1	PRPF19	Pre-mRNA-processing factor 19	4	30	0
840	IPI00218435.1	PRPF4	Isoform 2 of U4/U6 small nuclear ribonucleoprotein Prp4	2.68	38.8	1.0263
841	IPI00305068.5	PRPF6	Pre-mRNA-processing factor 6	1.4	57.8	1.0282
842	IPI00873020.1	PSAP	Prosaposin variant	17.08	67.9	0.8344
843	IPI00028122.1	PSIP1	Isoform 1 of PC4 and SFRS1-interacting protein	2	54.2	1.9394
844	IPI00472442.4	PSMA1	Isoform Long of Proteasome subunit alpha type-1	1.71	36.4	0.9657
845	IPI00291922.2	PSMA5	Proteasome subunit alpha type-5	2	46.1	0.9683
846	IPI00867679.1	PSMA6	Similar to Prosomal P27K protein	2	36.1	1.1915
847	IPI00556291.1	PSMB1	Proteasome beta 1 subunit variant (Fragment)	2	65.3	1.4922
848	IPI00003217.3	PSMB7	Proteasome subunit beta type-7 precursor	2.01	70.8
849	IPI00023919.4	PSMC5	26S protease regulatory subunit 8	2	45.1	0.9402
850	IPI00021926.2	PSMC6	26S protease regulatory subunit S10B	1.86	71.7	1.162
851	IPI00299608.3	PSMD1	Isoform 1 of 26S proteasome non-ATPase regulatory subunit 1	7.22	70.9	1.0962
852	IPI00027699.2	PSMD10	Proteasome (Prosome, macropain) 26S subunit, non-ATPase, 10	4	73.1	0.7746
853	IPI00549672.2	PSMD13	HSPC027	2	51.2	1.2828
854	IPI00012268.3	PSMD2	26S proteasome non-ATPase regulatory subunit 2	2.78	48	1.0301
855	IPI00216247.2	PSMD4	Proteasome	2.05	60	1.0722
856	IPI00002134.4	PSMD5	26S proteasome non-ATPase regulatory subunit 5	2	29	1.1706
857	IPI00019927.2	PSMD7	26S proteasome non-ATPase regulatory subunit 7	1.72	74.4	0.7471
858	IPI00748256.2	PSME1	proteasome activator subunit 1 isoform 2	3.23	42.4	1.0556
859	IPI00790462.1	PTGES3	15 kDa protein	6.65	88.5	1.488
860	IPI00478565.2	PTK7	PTK7 protein tyrosine kinase 7 isoform d precursor	2.92	59.1	0.8587
861	IPI00297261.3	PTPN1	Tyrosine-protein phosphatase non-receptor type 1	2	61.1	1.0848
862	IPI00335634.5	PXN	Isoform Beta of Paxillin	6.04	54.3	0.9119
863	IPI00747534.1	PYCR2	Pyrroline-5-carboxylate reductase	2	52.4	1.2763
864	IPI00004358.4	PYGB	Glycogen phosphorylase, brain form	4	49.7	0.9096
865	IPI00783313.2	PYGL	Glycogen phosphorylase, liver form	3.77	55.1	0.7389
866	IPI00025426.2	PZP	Isoform 1 of Pregnancy zone protein precursor	2.32	36.6	1.144
867	IPI00026665.2	QARS	Glutaminyl-tRNA synthetase	3.7	33.4	1.3751
868	IPI00759501.1	QKI	Isoform 7 of Protein quaking	2.03	83	1.2913
869	IPI00376394.4	QSOX2	Sulfhydryl oxidase 2 precursor	2.09	57.4	1.0329
870	IPI00215974.2	QTRT1	cDNA, FLJ95065, highly similar to Homo sapiens queuine tRNA- ribosyltransferase 1 (tRNA-guanine transglycosylase) (QTRT1), mRNA	2	47.9	0.9349
871	IPI00007755.3	RAB21	Ras-related protein Rab-21	2.03	56.9	0.8351
872	IPI00008034.1	RAB23	Ras-related protein Rab-23	2	40.9	0.6407
873	IPI00102896.1	RAB2B	Ras-related protein Rab-2B	1.45	61.1	0.9592
874	IPI00793155.1	RAB34	31 kDa protein	2	84	1.0735
875	IPI00014235.3	RAB3GAP1	Isoform 1 of Rab3 GTPase-activating protein catalytic subunit	2.18	24.1	0.9453
876	IPI00639811.2	RABEPK	Isoform 1 of Rab9 effector protein with Kelch motifs	1.7	48.4
877	IPI00394837.2	RAC1	ras-related C3 botulinum toxin substrate 1 isoform Rac1c	2	35.8	0.6298
878	IPI00008223.3	RAD23B	UV excision repair protein RAD23 homolog B	2	46.2	0.796
879	IPI00796462.1	RAN	27 kDa protein	2	61.1	0.7204
880	IPI00414127.3	RANBP1	Ran-specific GTPase-activating protein	4.02	53.2	0.9547
881	IPI00294879.1	RANGAP1	Ran GTPase-activating protein 1	4.01	69	1.3201
882	IPI00855727.1	RAP1GDS1	RAP1, GTP-GDP dissociation stimulator 1 isoform 2	7.37	51.7	1.2211
883	IPI00004860.2	RARS	Isoform Complexed of Arginyl-tRNA synthetase, cytoplasmic	2	30.6	0.775
884	IPI00335849.2	RASAL2	RAS protein activator like 2 isoform 2	1.3	46	0.7274
885	IPI00877934.1	RBBP4	48 kDa protein	4.09	40.1	1.309
886	IPI00646512.1	RBBP7	Retinoblastoma binding protein 7	8.52	59.7	1.2467
887	IPI00034181.1	RBBP9	Isoform 1 of Retinoblastoma-binding protein 9	2	66.7	1.7084
888	IPI00550308.1	RBM12	RNA-binding protein 12	2.01	36.1	1.5255
889	IPI00024320.1	RBM3	Putative RNA-binding protein 3	6	67.5
890	IPI00215801.1	RBM39	Isoform 2 of RNA-binding protein 39	2.04	58.2	2.0987
891	IPI00735324.2	RCADH5	similar to hCG17981	2	24.1	0.8169
892	IPI00465044.2	RCC2	Protein RCC2	2	31.8	1.7793
893	IPI00015842.1	RCN1	Reticulocalbin-1 precursor	4.15	41.1
894	IPI00017367.6	RDX	Radixin isoform b	2.01	26.5	0.9425
895	IPI00884950.1	RELA	Isoform 4 of Transcription factor p65	2	30.3	0.8824
896	IPI00032830.2	REXO2	Isoform 1 of Oligoribonuclease, mitochondrial precursor (Fragment)	2.02	75.1	0.962
897	IPI00017412.1	RFC2	Isoform 1 of Replication factor C subunit 2	2.02	43.5	0.9168
898	IPI00031521.1	RFC3	Replication factor C subunit 3	5.15	36.5	1.1188
899	IPI00797188.1	RFTN1	Proliferation-inducing protein 10	2	31	1.0953
900	IPI00099996.2	RG9MTD1	RNA (guanine-9-) methyltransferase domain containing 1	2	20.8	1.1063
901	IPI00478231.2	RHOA	Transforming protein RhoA precursor	1.75	43.5	1.5511
902	IPI00552834.3	RHOC	Ras homolog gene family, member C	5.73	68.3	0.9883
903	IPI00072224.7	RINT1	RAD50-interacting protein 1	1.3	29.3	1.0129
904	IPI00007343.1	RNF113A	RING finger protein 113A	1.4	54.5	1.166
905	IPI00745921.2	RNF126	Isoform 1 of RING finger protein 126	2.14	54.1	1.0567
906	IPI00783491.1	RNH1	Ribonuclease/angiogenin inhibitor	4.26	41	1.0027
907	IPI00410657.2	RNMT	Isoform 2 of mRNA cap guanine-N7 methyltransferase	2	52.2	0.8607
908	IPI00642211.3	RNPEP	Aminopeptidase B	2	43.9	1.0621
909	IPI00303402.7	RNUXA	RNA U small nuclear RNA export adapter protein	4	78.7	1.5796
910	IPI00641659.1	ROCK1	Rho-associated protein kinase 1	1.56	28.2	1.2136
911	IPI00292496.1	RP11-631M21.2	Tubulin beta-8 chain	1.52	59.2	1.0901
912	IPI00646500.1	RPA2	Isoform 3 of Replication protein A 32 kDa subunit	2	51.4	0.8639
913	IPI00017373.1	RPA3	Replication protein A 14 kDa subunit	2	31.4	0.7538
914	IPI00373788.1	RPE	Isoform 2 of Ribulose-phosphate 3-epimerase	2	22.3	0.7982
915	IPI00646899.1	RPL10	Ribosomal protein L10	2.01	61.7	1.1274
916	IPI00827508.2	RPL10A	25 kDa protein	1.7	79	0.5912
917	IPI00024933.3	RPL12	60S ribosomal protein L12	5.41	80.6	0.9971
918	IPI00304612.9	RPL13A	60S ribosomal protein L13a	1.35	72.9	0
919	IPI00002821.4	RPL14	60S ribosomal protein L14	1.55	59.6	1.0747
920	IPI00791920.1	RPL23	13 kDa protein	2	98.4	0.7376
921	IPI00647337.1	RPL24	60S ribosomal protein	2.96	59.4	0.9361
922	IPI00456758.4	RPL27A	60S ribosomal protein L27a	2.24	72.3	1.1039
923	IPI00550021.4	RPL3	60S ribosomal protein L3	1.52	45.2	1.2741
924	IPI00219156.7	RPL30	60S ribosomal protein L30	2	40.9	0.637
925	IPI00395998.5	RPL32	60S ribosomal protein L32	1.52	66.7	1.4399
926	IPI00003918.6	RPL4	60S ribosomal protein L4	2	85.7	0.6983
927	IPI00000494.6	RPL5	60S ribosomal protein L5	3.7	52.5	1.0559
928	IPI00299573.12	RPL7A	60S ribosomal protein L7a	2	70.3	1.0442
929	IPI00795138.1	RPL8	26 kDa protein	2.01	88.1	1.1624
930	IPI00794884.1	RPLP0	24 kDa protein	4.24	75	0.9345
931	IPI00871646.1	RPLP0-like	60S acidic ribosomal protein P0	1.7	40.7	0.8883
932	IPI00008527.3	RPLP1	60S acidic ribosomal protein P1	4	84.2	1.403
933	IPI00008529.1	RPLP2	60S acidic ribosomal protein P2	4	70.4
934	IPI00025874.2	RPN1	Dolichyl-diphosphooligosaccharide--protein glycosyltransferase 67 kDa subunit precursor	2	58.2	1.1597
935	IPI00749512.3	RPS10	40S ribosomal protein S10	2	86.7
936	IPI00025091.3	RPS11	40S ribosomal protein S11	2	57.6	0.6222
937	IPI00847579.1	RPS12	ribosomal protein S12	6.47	80.3	1.0631
938	IPI00013485.3	RPS2	40S ribosomal protein S2	1.46	61.8	1.312
939	IPI00387084.1	RPS21	Ribosomal protein S21	4.74	37.8	0.7392
940	IPI00179330.6	RPS27A;UBC;UBB	ubiquitin and ribosomal protein S27a precursor	3.16	62.2	1.1166
941	IPI00011253.3	RPS3	40S ribosomal protein S3	2	60.5
942	IPI00217030.10	RPS4X	40S ribosomal protein S4, X isoform	2	48.3	1.0699
943	IPI00008433.4	RPS5	40S ribosomal protein S5	4.03	65.2	1.0333
944	IPI00021840.1	RPS6	40S ribosomal protein S6	1.4	53.4	1.1953
945	IPI00872430.1	RPS8	25 kDa protein	1.92	90.8	0.5161
946	IPI00553164.4	RPSA	40S ribosomal protein SA	2.05	59.3	1.011
947	IPI00023101.1	RQCD1	Cell differentiation protein RCD1 homolog	2.05	70.2
948	IPI00013871.1	RRM1	Ribonucleoside-diphosphate reductase large subunit	2	24.9	1.257
949	IPI00514411.1	RSF1	Isoform 2 of Remodeling and spacing factor 1	1.62	28.5	0
950	IPI00394896.2	RTN3	Isoform 5 of Reticulon-3	2	36.9	0.9896
951	IPI00021766.5	RTN4	Isoform 1 of Reticulon-4	8.02	44.6	0.8174
952	IPI00013895.1	S100A11	Protein S100-A11	6	55.2	0.9545
953	IPI00646058.2	SAFB	Scaffold attachment factor B	1.37	61.7	1.1633
954	IPI00300631.3	SAFB	Scaffold attachment factor B1	2.01	64.5
955	IPI00005648.1	SAFB2	Scaffold attachment factor B2	1.3	73.6	1.1243
956	IPI00294739.1	SAMHD1	SAM domain and HD domain-containing protein 1	2.04	56.4	1.0547
957	IPI00871854.1	SAMM50	Uncharacterized protein SAMM50	2	33.7	0.815
958	IPI00402008.4	SAPS1	Isoform 1 of SAPS domain family member 1	3.91	68.4	1.0159
959	IPI00030624.5	SAPS3	Isoform 6 of SAPS domain family member 3	2.06	29.4	0.9767
960	IPI00015954.1	SAR1A	GTP-binding protein SAR1a	2.44	76.3	1.1748
961	IPI00002149.1	SAR1B	GTP-binding protein SAR1b	1.31	32.3	0.8452
962	IPI00021417.3	SART1	U4/U6.U5 tri-snRNP-associated protein 1	1.52	67.9	1.5333
963	IPI00006025.1	SART3	Isoform 1 of Squamous cell carcinoma antigen recognized by T-cells 3	2.02	58.9	0.8622
964	IPI00427330.3	SBDS	Ribosome maturation protein SBDS	4	46.4	0.7767
965	IPI00791106.2	SCAMP4	Isoform 3 of Secretory carrier-associated membrane protein 4	1.32	18.9	0.6565
966	IPI00794956.2	SCFD1	Uncharacterized protein SCFD1	2.01	32.6	0.7267
967	IPI00289862.3	SCRN1	Secernin-1	2.02	47.6	0.8484
968	IPI00793201.1	SCYE1	37 kDa protein	2	57.4	1.0639
969	IPI00217143.3	SDHA	57 kDa protein	2.01	62.5	0.6594
970	IPI00853598.1	SEC13	41 kDa protein	2	32.6	1.1816
971	IPI00641384.2	SEC16A	SEC16 homolog A	2.09	60.7	3.0693
972	IPI00063881.3	SEC22A	Vesicle-trafficking protein SEC22a	2	26.1	1.1267
973	IPI00017375.2	SEC23A	Protein transport protein Sec23A	3.59	23.3	0.9984
974	IPI00785208.1	SEC24B	SEC24 (S. cerevisiae) homolog B isoform b	1.65	38	0.9857
975	IPI00218288.6	SEC24D	SEC24 related gene family, member D	2	39.2	1.2587
976	IPI00218466.6	SEC61A1	Isoform 1 of Protein transport protein Sec61 subunit alpha isoform 1	2	35.1	0.5849
977	IPI00874149.1	SEC61A2	56 kDa protein	2	51.3	0.877
978	IPI00019376.6	SEPT11	Septin-11	3.3	61.5	0.8943
979	IPI00894340.1	SEPT2	Septin 2	1.7	44.9	1.3248
980	IPI00816201.1	SEPT7	Isoform 2 of Septin-7	2	59.9	0.9561
981	IPI00007117.1	SERPINB2	Plasminogen activator inhibitor 2 precursor	2.94	63.1	0.5357
982	IPI00749398.1	SERPINB6	Serpin B6	1.78	35.9	0.7588
983	IPI00032134.1	SERPINB8	Serpin B8	1.3	33.4	0.9779
984	IPI00072377.1	SET	Isoform 1 of Protein SET	2.1	31.4
985	IPI00028366.2	SETD7	Histone-lysine N-methyltransferase SETD7	2	27.6	1.0579
986	IPI00029764.1	SF3A3	Splicing factor 3A subunit 3	2.44	45.3	1.3422
987	IPI00026089.3	SF3B1	Splicing factor 3B subunit 1	1.81	40.4	0.8429
988	IPI00010740.1	SFPQ	Isoform Long of Splicing factor, proline- and glutamine-rich	4.02	58.7	1.2043
989	IPI00215884.4	SFRS1	Isoform ASF-1 of Splicing factor, arginine/serine-rich 1	1.52	99.2	1.5994
990	IPI00555857.1	SFRS5	CS0DF038YO05 variant (Fragment)	2.05	81	1.7597
991	IPI00003377.1	SFRS7	Isoform 1 of Splicing factor, arginine/serine-rich 7	1.5	84	1.0715
992	IPI00871988.1	SFXN3	Uncharacterized protein SFXN3	1.53	11.1	1.6101
993	IPI00306840.2	SGPP1	Sphingosine-1-phosphate phosphatase 1	2	46	1.0819
994	IPI00013949.1	SGTA	Small glutamine-rich tetratricopeptide repeat-containing protein alpha	3.52	48.9	1.1663
995	IPI00061623.1	SGTB	Small glutamine-rich tetratricopeptide repeat-containing protein beta	1.51	29.3	1.0035
996	IPI00010402.2	SH3BGRL3	Putative uncharacterized protein	6.01	94.2	0.9092
997	IPI00005030.5	SH3BP4	Isoform 1 of SH3 domain-binding protein 4	1.82	26.8	1.1306
998	IPI00019169.3	SH3GL1	Endophilin-A2	4	74.7
999	IPI00002520.1	SHMT2	Serine hydroxymethyltransferase, mitochondrial precursor	2.03	62.3	0.8456
1000	IPI00152881.5	SHROOM3	Protein Shroom3	1.9	63.9
1001	IPI00745091.2	SIX4	Homeobox protein SIX4	2	55.1
1002	IPI00647217.2	SKIV2L2	Superkiller viralicidic activity 2-like 2	1.7	27.5	1.0883
1003	IPI00172421.7	SKP1	Isoform 2 of S-phase kinase-associated protein 1	1.88	84.4	0.8471
1004	IPI00163172.3	SKP2	Isoform 3 of S-phase kinase-associated protein 2	1.53	40
1005	IPI00789599.1	SLC16A3	51 kDa protein	2	61.7	0.9343
1006	IPI00386271.3	SLC25A12	Calcium-binding mitochondrial carrier protein Aralar1	2	51.5	0.8519
1007	IPI00550382.2	SLC29A1	Equilibrative nucleoside transporter 1	2	30.5	0.5941
1008	IPI00168340.4	SLC38A9	Isoform 1 of Putative sodium-coupled neutral amino acid transporter 9	2	26.4	0.8904
1009	IPI00303452.5	SLC39A14	Isoform 2 of Zinc transporter ZIP14	2	10.8	1.3903
1010	IPI00549521.3	SLC44A2	Isoform 1 of Choline transporter-like protein 2	3.58	60.2	0.9822
1011	IPI00220364.1	SMAD2	Isoform Short of Mothers against decapentaplegic homolog 2	1.35	23.1	1.125
1012	IPI00017730.1	SMAD5	Mothers against decapentaplegic homolog 5	2.01	38.3	0.6113
1013	IPI00216093.1	SMAD9	Isoform B of Mothers against decapentaplegic homolog 9	1.49	54	0.8924
1014	IPI00797830.3	SMARCC1	SWI/SNF related, matrix associated, actin dependent regulator of chromatin, subfamily c, member 1	2.85	49	1.3249
1015	IPI00150057.6	SMARCC2	Isoform 2 of SWI/SNF-related matrix-associated actin-dependent regulator of chromatin subfamily C member 2	1.77	63.6	1.2096
1016	IPI00472279.2	SMC2	SMC2 protein	2.01	39	1.3948
1017	IPI00219420.3	SMC3	Structural maintenance of chromosomes protein 3	2.03	40.1	1.5081
1018	IPI00411559.2	SMC4	Isoform 1 of Structural maintenance of chromosomes protein 4	1.8	33.4	1.1091
1019	IPI00890837.1	SMCHD1	Isoform 1 of Structural maintenance of chromosomes flexible hinge domain-containing protein 1	2.05	30.3	0.7884
1020	IPI00140420.4	SND1	Staphylococcal nuclease domain-containing protein 1	2.41	65.6	0.6763
1021	IPI00219483.1	SNRP70	Isoform 2 of U1 small nuclear ribonucleoprotein 70 kDa	1.31	93	1.0955
1022	IPI00641788.1	SNRPC	Small nuclear ribonucleoprotein polypeptide C	2	26.7	0.7626
1023	IPI00013396.3	SNRPC	U1 small nuclear ribonucleoprotein C	4.02	61
1024	IPI00017964.1	SNRPD3	Small nuclear ribonucleoprotein Sm D3	2	80.2	1.0313
1025	IPI00844112.1	SNX12	Isoform 2 of Sorting nexin-12	2	23.5	0.9427
1026	IPI00815770.2	SNX3	Isoform 1 of Sorting nexin-3	1.7	61.7	0.8719
1027	IPI00295209.5	SNX5	Sorting nexin-5	2.31	67.3	1.332
1028	IPI00298111.7	SNX6	sorting nexin 6 isoform b	2	74.4	0.7786
1029	IPI00218733.6	SOD1	Superoxide dismutase	23.31	98.7	1.1393
1030	IPI00011675.1	SP100	Isoform Sp100-HMG of Nuclear autoantigen Sp-100	2.07	37.7	1.5817
1031	IPI00328118.4	SPAG5	Sperm-associated antigen 5	4.28	55.3	1.2243
1032	IPI00745406.2	SPAG9	146 kDa protein	2.12	54.9	1.1163
1033	IPI00014572.1	SPARC	SPARC precursor	2.04	26.7	1.7071
1034	IPI00329583.7	SPATA5	Isoform 1 of Spermatogenesis-associated protein 5	2.02	56.8	1.1931
1035	IPI00154588.3	SPPL2A	Signal peptide peptidase-like 2A	2	34.2	0.9734
1036	IPI00871535.1	SPTAN1	Isoform 2 of Spectrin alpha chain, brain	11.16	64.5	0.7641
1037	IPI00871932.1	SPTBN1	276 kDa protein	2.02	47.7	0.6351
1038	IPI00009634.1	SQRDL	Sulfide:quinone oxidoreductase, mitochondrial precursor	2	77.1
1039	IPI00414264.2	SRI	sorcin isoform b	2	93.4	0.9711
1040	IPI00292020.3	SRM	Spermidine synthase	2.11	62.3	0.7383
1041	IPI00293434.2	SRP14	Signal recognition particle 14 kDa protein	2	62.5	1.0046
1042	IPI00295889.2	SRP19	Signal recognition particle 19 kDa protein	2	66.7	0.9527
1043	IPI00215888.4	SRP72	Signal recognition particle 72 kDa protein	2	69.3	0.6129
1044	IPI00290439.1	SRPK1	Isoform 1 of Serine/threonine-protein kinase SRPK1	1.53	65.4
1045	IPI00295098.3	SRPRB	Signal recognition particle receptor subunit beta	2	92.6	1.1157
1046	IPI00168554.1	SRXN1	Sulfiredoxin-1	2	68.6	1.0175
1047	IPI00009032.1	SSB	Lupus La protein	2.01	71.8	1.0656
1048	IPI00400812.5	SSFA2	Isoform 1 of Sperm-specific antigen 2	2.02	49.9	0.9462
1049	IPI00005154.1	SSRP1	FACT complex subunit SSRP1	2	34.6	0.8583
1050	IPI00028412.1	SSSCA1	Sjoegren syndrome/scleroderma autoantigen 1	4.66	40.7	1.1762
1051	IPI00795482.1	STAT1	STAT1 83 kDa protein	1.4	10.9	0.9541
1052	IPI00643664.1	STAU1	staufen isoform c	2	71.7	1.1502
1053	IPI00008780.3	STC2	Stanniocalcin-2 precursor	1.4	44.4	1.4068
1054	IPI00479946.3	STIP1	STIP1 protein	4.09	87.8	1.0036
1055	IPI00872754.1	STK24	53 kDa protein	2.02	62.8	1.2743
1056	IPI00294536.1	STRAP	Serine-threonine kinase receptor-associated protein	2	39.4	0.9563
1057	IPI00178314.1	STXBP6	Isoform 1 of Syntaxin-binding protein 6	2	74.3	0.5278
1058	IPI00828150.1	SUGT1	Isoform 1 of Suppressor of G2 allele of SKP1 homolog	2.08	24.9	0.994
1059	IPI00026970.4	SUPT16H	FACT complex subunit SPT16	2.74	45.2	1.0259
1060	IPI00784161.1	SUPT6H	Isoform 1 of Transcription elongation factor SPT6	2.12	19.9	0.7369
1061	IPI00641719.1	SURF4	Surfeit 4	1.7	26.9	1.0704
1062	IPI00018140.3	SYNCRIP	Isoform 1 of Heterogeneous nuclear ribonucleoprotein Q	2.26	73.5	1.077
1063	IPI00335277.1	SYPL1	Isoform 2 of Synaptophysin-like protein 1	2	10.8	1.1744
1064	IPI00550627.1	TACC1	Isoform 2 of Transforming acidic coiled-coil-containing protein 1	4.01	55.7	0.9546
1065	IPI00002135.1	TACC3	Transforming acidic coiled-coil-containing protein 3	2.01	49.4	1.6166
1066	IPI00030364.1	TAF10	Transcription initiation factor TFIID subunit 10	2.01	84.9	1.2376
1067	IPI00216138.6	TAGLN	Transgelin	6	81.6	1.4274
1068	IPI00647915.1	TAGLN2	24 kDa protein	12.76	84.1	0.9763
1069	IPI00744692.1	TALDO1	Transaldolase	1.54	56.4	0.9316
1070	IPI00329633.5	TARS	Threonyl-tRNA synthetase, cytoplasmic	6	36.8	0.9117
1071	IPI00643087.1	TBL3	83 kDa protein	2	33.5	1.0752
1072	IPI00329625.4	TBRG4	Isoform 1 of Protein TBRG4	2.23	35.3	0.9106
1073	IPI00478127.3	TCEAL3	Transcription elongation factor A protein-like 3	2.02	56.5	1.4383
1074	IPI00647163.1	TCEAL4	Isoform 2 of Transcription elongation factor A protein-like 4	2	71.2	1.5207
1075	IPI00410162.1	TCEB2	elongin B isoform b	4.03	42.9	1.1117
1076	IPI00328181.1	TCIRG1	T-cell, immune regulator 1 isoform a	2.02	33.4	0.5663
1077	IPI00290566.1	TCP1	T-complex protein 1 subunit alpha	2.1	59.5	0.9802
1078	IPI00873055.1	TES	48 kDa protein	6.01	52.3	1.3433
1079	IPI00009198.3	TFPI2	Tissue factor pathway inhibitor 2 precursor	1.8	20.4	0.4616
1080	IPI00761017.2	TGFB1I1	Isoform 1 of Transforming growth factor beta-1-induced transcript 1 protein	3.64	49	1.0401
1081	IPI00018219.1	TGFBI	Transforming growth factor-beta-induced protein ig-h3 precursor	2	47.4	0
1082	IPI00871843.1	TGM2	81 kDa protein	2.1	49	1
1083	IPI00296099.6	THBS1	Thrombospondin-1 precursor	1.45	36.1	0.2069
1084	IPI00013621.4	THTPA	Thiamine-triphosphatase	2.02	38.3	0.9088
1085	IPI00005615.1	TIAL1	Nucleolysin TIAR	1.7	55.5	1.0119
1086	IPI00001541.1	TIMM9	Mitochondrial import inner membrane translocase subunit Tim9	2	42.7	1.2252
1087	IPI00216219.3	TJP1	Isoform Long of Tight junction protein ZO-1	1.74	44.5	0.8286
1088	IPI00791117.1	TK1	29 kDa protein	2	39.3	1.7692
1089	IPI00788802.1	TKT	Transketolase variant (Fragment)	2.01	32.7	0.6588
1090	IPI00298994.6	TLN1	Talin-1	15.34	52.3	1.0505
1091	IPI00018415.1	TM9SF2	Transmembrane 9 superfamily member 2 precursor	3.7	46.3	0.808
1092	IPI00428967.2	TMED7;TICAM2	Toll-like receptor adapter molecule 2	2.01	30.4	1.0322
1093	IPI00023542.6	TMED9	transmembrane emp24 protein transport domain containing 9	3.7	56.2	0.9536
1094	IPI00477118.3	TMEM214	UPF0535 membrane protein	2.01	32.1	0.964
1095	IPI00299084.1	TMEM33	Transmembrane protein 33	2	60.3	0.8522
1096	IPI00874117.1	TMEM59	36 kDa protein	2	12	0.806
1097	IPI00010586.1	TMF1	TATA element modulatory factor	2	67.2	1.3498
1098	IPI00005087.1	TMOD3	Tropomodulin-3	4.11	87.5	1.2768
1099	IPI00031008.1	TNC	Isoform 1 of Tenascin precursor	4.95	39.3	0.6217
1100	IPI00296380.1	TNFRSF10B	Isoform Short of Tumor necrosis factor receptor superfamily member 10B precursor	4	57.2	1.1466
1101	IPI00010277.1	TNFRSF12A	Isoform 1 of Tumor necrosis factor receptor superfamily member 12A precursor	2	68.2	0.6016
1102	IPI00807702.1	TNIP1	NEF-associated factor 1	2.03	62.9	1.5713
1103	IPI00304589.4	TNKS1BP1	Isoform 1 of 182 kDa tankyrase 1-binding protein	3.35	56.9	0.801
1104	IPI00872398.1	TNPO3	109 kDa protein	2.03	42.8	0.8561
1105	IPI00385511.5	TNRC6B	Uncharacterized protein TNRC6B	1.75	47.7	1.0504
1106	IPI00009946.4	TOMM34	Mitochondrial import receptor subunit TOM34	2	55.7	0.8258
1107	IPI00015602.1	TOMM70A	Mitochondrial precursor proteins import receptor	1.52	57.6	1.0757
1108	IPI00413611.1	TOP1	DNA topoisomerase 1	2.21	50.7	1.0746
1109	IPI00792065.3	TOR1AIP1	Torsin A interacting protein 1	2	33.7	1.222
1110	IPI00742743.1	TP53BP1	Isoform 2 of Tumor suppressor p53-binding protein 1	4.45	53.2	1.3652
1111	IPI00465028.7	TPI1	Isoform 1 of Triosephosphate isomerase	10.4	89.5	0.933
1112	IPI00442894.3	TPM1	Tropomyosin alpha-1 chain	3.1	80.2	1.8151
1113	IPI00013991.1	TPM2	Isoform 1 of Tropomyosin beta chain	3.1	94.7	1.6519
1114	IPI00216975.1	TPM4	Isoform 2 of Tropomyosin alpha-4 chain	8.6	68.7	1.2296
1115	IPI00306413.3	TPPP3	Tubulin polymerization-promoting protein family member 3	2	85.2	1.0901
1116	IPI00550900.1	TPT1	Translationally-controlled tumor protein	7.35	78.5	0.9985
1117	IPI00008477.1	TPX2	Targeting protein for Xklp2	3.43	53.7	1.2664
1118	IPI00009146.4	TRAFD1	TRAF-type zinc finger domain-containing protein 1	2.52	51	1.2538
1119	IPI00029629.3	TRIM25	Tripartite motif-containing protein 25	1.74	19	1.0644
1120	IPI00438229.2	TRIM28	Isoform 1 of Transcription intermediary factor 1-beta	4	29	0.8203
1121	IPI00657953.2	TRIO	triple functional domain	2.33	28.2	0
1122	IPI00003515.1	TRIP11	Thyroid receptor-interacting protein 11	1.57	41.8
1123	IPI00003505.3	TRIP13	Isoform 1 of Thyroid receptor-interacting protein 13	2	31.5	0.7396
1124	IPI00301561.1	TRIP6	Thyroid receptor-interacting protein 6	4.14	76.3	1.1221
1125	IPI00385062.1	TSGA14	Isoform 2 of Centrosomal protein of 41 kDa	1.3	34.2	1.3269
1126	IPI00013449.1	TSPAN6	Tetraspanin-6	1.32	14.3	0
1127	IPI00657787.1	TSSC4	Isoform 2 of Protein TSSC4 (Fragment)	1.4	60.8	1.4372
1128	IPI00016912.1	TTC1	Tetratricopeptide repeat protein 1	2	55.5	1.1209
1129	IPI00790262.1	TTLL3	Similar to Actin-related protein 2/3 complex subunit 4	2	20.8	1.184
1130	IPI00180675.4	TUBA1A	Tubulin alpha-1A chain	1.31	60.8	0.8803
1131	IPI00792677.1	TUBA1B	46 kDa protein	6.1	66.1	0.8728
1132	IPI00218343.4	TUBA1C	Tubulin alpha-1C chain	3.29	60.4	1.1006
1133	IPI00794663.1	TUBA4A	Uncharacterized protein TUBA4A	18.47	64.2	1.1235
1134	IPI00011654.2	TUBB	Tubulin beta chain	24.09	73.9	1.0274
1135	IPI00031370.3	TUBB2B	Tubulin beta-2B chain	1.83	76.4
1136	IPI00007752.1	TUBB2C	Tubulin beta-2C chain	4.68	69.4	1.0331
1137	IPI00013683.2	TUBB3	Tubulin beta-3 chain	1.48	75.1	1.0646
1138	IPI00023598.2	TUBB4	Tubulin beta-4 chain	2.48	77.3
1139	IPI00018511.1	TUBB4Q	Putataive tubulin beta-4q chain	1.82	38	0.9359
1140	IPI00646779.2	TUBB6	TUBB6 protein	9.96	73.2	0.7055
1141	IPI00299830.3	TUBG2	Tubulin gamma-2 chain	2	40.1	0.8885
1142	IPI00027107.5	TUFM	Tu translation elongation factor, mitochondrial precursor	1.7	40.7	1.0537
1143	IPI00385754.3	TWF1	Isoform 2 of Twinfilin-1	2	23.6	1.1803
1144	IPI00550917.3	TWF2	Twinfilin-2	4	31.2	1.1149
1145	IPI00410487.3	TWSG1	Isoform 1 of Twisted gastrulation protein homolog 1 precursor	1.65	27.4
1146	IPI00470779.2	TXLNA	Alpha-taxilin	2.01	89	1.2453
1147	IPI00216298.6	TXN	Thioredoxin	3.98	69.5	0.7805
1148	IPI00395887.4	TXNDC1	Thioredoxin domain-containing protein 1 precursor	4	55	0.9099
1149	IPI00789285.1	TXNDC17	11 kDa protein	2	58.2	0.96
1150	IPI00401264.5	TXNDC4	Thioredoxin domain-containing protein 4 precursor	4	37.7	0.87
1151	IPI00171438.2	TXNDC5;MUTED	Thioredoxin domain-containing protein 5 precursor	4.08	53.5	0.8797
1152	IPI00642032.1	TXNL1	cDNA, FLJ94230, highly similar to Homo sapiens thioredoxin-like 1 (TXNL1), mRNA	2	59.7	0.8179
1153	IPI00619914.2	U2AF1	U2 small nuclear RNA auxillary factor 1 isoform b	2.72	69.6	1.0267
1154	IPI00830039.1	U2AF2	U2 (RNU2) small nuclear RNA auxiliary factor 2 isoform b	1.83	59.4	0
1155	IPI00477962.3	UAP1L1	Isoform 1 of UDP-N-acetylhexosamine pyrophosphorylase-like protein 1	2.06	56.4	2.094
1156	IPI00645078.1	UBA1	Ubiquitin-like modifier-activating enzyme 1	2	53.2	0.5802
1157	IPI00328154.4	UBA3	NEDD8-activating enzyme E1 catalytic subunit	2	65.2	0.9435
1158	IPI00023647.4	UBA6	Isoform 1 of Ubiquitin-like modifier-activating enzyme 6	6.07	30.8	1.0526
1159	IPI00301305.3	UBAP1	Isoform 1 of Ubiquitin-associated protein 1	5.29	44.4	1.4599
1160	IPI00514856.4	UBAP2L	Isoform 1 of Ubiquitin-associated protein 2-like	2.41	42.4	1.1446
1161	IPI00012060.1	UBE2B	Ubiquitin-conjugating enzyme E2 B	1.75	62.5	1.3307
1162	IPI00873993.1	UBE2D2	29 kDa protein	2.05	56.2	1.1311
1163	IPI00874175.1	UBE2G2	Ubiquitin carrier protein (Fragment)	2	9.1	1.8507
1164	IPI00021347.1	UBE2L3	Ubiquitin-conjugating enzyme E2 L3	3.98	87	1.1191
1165	IPI00873585.1	UBE2L6	Ubiquitin carrier protein (Fragment)	2	42.8	0.9118
1166	IPI00418603.1	UBE2R2	Ubiquitin-conjugating enzyme E2 R2	2	49.6	0.9401
1167	IPI00783182.1	UBE2Z	Uncharacterized protein UBE2Z (Fragment)	2.02	55.9	0.8109
1168	IPI00604464.3	UBE3C	Isoform 1 of Ubiquitin-protein ligase E3C	1.7	27.5	0
1169	IPI00028957.2	UBE4A	Isoform 2 of Ubiquitin conjugation factor E4 A	1.75	45.3
1170	IPI00005194.1	UBFD1	Ubiquitin domain-containing protein UBFD1	1.8	60.6
1171	IPI00217405.1	UBR1	Isoform 1 of E3 ubiquitin-protein ligase UBR1	2	16.6	1.233
1172	IPI00172656.6	UBXD8	UBX domain-containing protein 8	2	19.1	1.1702
1173	IPI00018352.1	UCHL1	Ubiquitin carboxyl-terminal hydrolase isozyme L1	23.24	88.8	0.9481
1174	IPI00514154.2	UCHL3	Ubiquitin carboxyl-terminal esterase L3	10.03	47.4	0.9313
1175	IPI00604705.1	UCHL5IP;TREX2	UCH interacting protein 1 isoform a	1.82	52.2	0.9774
1176	IPI00294495.5	UFC1	Ufm1-conjugating enzyme 1	1.49	48.5	0.9828
1177	IPI00024466.2	UGCGL1	UDP-glucose ceramide glucosyltransferase-like 1 isoform 1	2.01	50.5	0.7397
1178	IPI00031420.3	UGDH	UDP-glucose 6-dehydrogenase	5.4	26.3	0.784
1179	IPI00072534.2	UNC45A	Isoform 1 of UNC45 homolog A	2.22	71.4	0.9881
1180	IPI00013847.4	UQCRC1	Cytochrome b-c1 complex subunit 1, mitochondrial precursor	4.42	40.4	1.076
1181	IPI00296022.1	UQCRH	Cytochrome b-c1 complex subunit 6, mitochondrial precursor	2	63.7	1.1986
1182	IPI00031583.4	USO1	Putative uncharacterized protein DKFZp451D234	2.52	39.7	0.8212
1183	IPI00872664.1	USP14	Ubiquitin carboxyl-terminal hydrolase (Fragment)	2.47	46.6	1.0003
1184	IPI00419844.3	USP39	U4/U6.U5 tri-snRNP-associated protein 2	1.53	26.2	0
1185	IPI00797542.1	USP4	Ubiquitin carboxyl-terminal hydrolase (Fragment)	1.65	11.7	0.9953
1186	IPI00030915.1	USP8	Ubiquitin carboxyl-terminal hydrolase 8	2	62.7	1.2001
1187	IPI00221012.7	USP9X	ubiquitin specific protease 9, X-linked isoform 3	2.02	42.6	1.2172
1188	IPI00872922.1	UTP14A	Uncharacterized protein UTP14A (Fragment)	1.49	36.2
1189	IPI00640416.2	VAPA	cDNA FLJ78586, highly similar to Homo sapiens VAMP	2	45.9	1.1531
1190	IPI00006211.4	VAPB	Isoform 1 of Vesicle-associated membrane protein-associated protein B/C	4	45.3	1.3454
1191	IPI00395488.2	VASN	Vasorin precursor	2.01	85.7	1.3366
1192	IPI00156689.3	VAT1	Synaptic vesicle membrane protein VAT-1 homolog	4.53	46.8	0.7232
1193	IPI00334159.6	VBP1	Von Hippel-Lindau binding protein 1	2.02	56.7	1.1498
1194	IPI00009802.1	VCAN	Isoform V0 of Versican core protein precursor	2	26	0.7506
1195	IPI00291175.7	VCL	Isoform 1 of Vinculin	4.19	74.1	1.0127
1196	IPI00022774.3	VCP	Transitional endoplasmic reticulum ATPase	13.49	60.4	0.8378
1197	IPI00216308.5	VDAC1	Voltage-dependent anion-selective channel protein 1	3.53	54.4	0.846
1198	IPI00871813.1	VDAC3	31 kDa protein	2	15.1	0.8155
1199	IPI00418471.6	VIM	Vimentin	12.75	70.8	0.6891
1200	IPI00020719.2	VISA	Isoform 1 of Mitochondrial antiviral-signaling protein	2	23.5	1.1685
1201	IPI00018931.6	VPS35	Vacuolar protein sorting-associated protein 35	2.44	43.8	0.8322
1202	IPI00182728.2	VPS4B	Vacuolar protein sorting-associating protein 4B	1.7	69.4	0.6973
1203	IPI00295400.1	WARS	Tryptophanyl-tRNA synthetase, cytoplasmic	2.72	43.9	0.9305
1204	IPI00797202.1	WBP2	28 kDa protein	2	21.4	0.944
1205	IPI00026957.1	WBP4	WW domain-binding protein 4	1.85	28.5	1.7331
1206	IPI00873818.1	WDR1	Uncharacterized protein WDR1 (Fragment)	4.2	29.8	1.0117
1207	IPI00306087.5	WDR79	WD repeat-containing protein 79	1.55	27.6
1208	IPI00795811.1	WNT5A	33 kDa protein	1.3	24.1	1.2243
1209	IPI00893013.1	XPO1	123 kDa protein	2.34	23.5	0.9444
1210	IPI00640703.3	XPO5	Isoform 1 of Exportin-5	1.3	9.8	0.8023
1211	IPI00306290.5	XPOT	Exportin-T	4.19	22.6	0.7953
1212	IPI00002564.3	XRCC1	DNA-repair protein XRCC1	1.4	26.2	1.3312
1213	IPI00220834.8	XRCC5	ATP-dependent DNA helicase 2 subunit 2	4.18	49	1.0155
1214	IPI00893062.1	XRCC6	X-ray repair complementing defective repair in Chinese hamster cells 6	2.07	32.7	1.511
1215	IPI00100151.4	XRN2	Isoform 1 of 5'-3' exoribonuclease 2	7.52	74.2	1.0734
1216	IPI00012197.1	XTP3TPA	XTP3-transactivated gene A protein	2	63.5	1.1868
1217	IPI00007074.5	YARS	Tyrosyl-tRNA synthetase, cytoplasmic	1.52	32.2	0.9986
1218	IPI00759832.1	YWHAB	Isoform Short of 14-3-3 protein beta/alpha	4	55.3	0.8655
1219	IPI00000816.1	YWHAE	14-3-3 protein epsilon	2.21	62.7	1.1566
1220	IPI00220642.7	YWHAG	14-3-3 protein gamma	4	47.8	1.2193
1221	IPI00216319.3	YWHAH	14-3-3 protein eta	1.49	59.3	0.8303
1222	IPI00018146.1	YWHAQ	14-3-3 protein theta	6.69	60	1.2032
1223	IPI00021263.3	YWHAZ	14-3-3 protein zeta/delta	2.66	65.3	1.0949
1224	IPI00410067.1	ZC3HAV1	Isoform 1 of Zinc finger CCCH-type antiviral protein 1	2	39.7	1.1545
1225	IPI00556594.3	ZCCHC8	Isoform 1 of Zinc finger CCHC domain-containing protein 8	1.7	37.1	1.3419
1226	IPI00305425.2	ZDHHC24	Probable palmitoyltransferase ZDHHC24	2	46.1
1227	IPI00005688.1	ZNF185	Zinc finger protein 185	4.03	70.5	0.8319
1228	IPI00792837.1	ZNF207	zinc finger protein 207 isoform c	1.3	65.4	0.8941
1229	IPI00872597.1	ZNF326	Uncharacterized protein ZNF326	2.45	58.6	0.9965
1230	IPI00167985.5	ZNF579	Zinc finger protein 579	2	76.3	1.8441
1231	IPI00056880.7	ZNF787	Zinc finger protein 787	2	55.6	1.0139
1232	IPI00020513.2	ZYX	Zyxin	11.87	73.1	0.9626
1233	IPI00879159.1		9 kDa protein	2	100	1.0513
1234	IPI00472879.3		Novel protein similar to Pre-B cell enhancing factor	2.57	51.9	1.5245
1235	IPI00419827.3		Putative uncharacterized protein	3.4	49.4	1.1377
1236	IPI00848316.1		Glucose-6-phosphate isomerase	2	40.9	1.052
1237	IPI00478114.3		Uncharacterized protein ENSP00000352682	2.16	84.4	1.1803
1238	IPI00848328.1		Similar to Delta(3,5)-Delta(2,4)-dienoyl-CoA isomerase, mitochondrial precursor	2.15	73.8	0.762
1239	IPI00013769.1		Alpha-enolase, lung specific	1.31	73.8	0.8508
1240	IPI00847663.1		Similar to Protein disulfide-isomerase A3 precursor	7.17	78.7	1.0874
1241	IPI00719051.3		82 kDa protein	2	27.2	0.9986
1242	IPI00783751.2		RET tyrosine kinase/cAMP protein kinase A subunit RI	2.01	49.5	1.0884
1243	IPI00795769.1		52 kDa protein	2	54.1	2.0541
1244	IPI00785057.1		DAZAP1/MEF2D fusion protein	2	43.8	1.0546
1245	IPI00794900.1		105 kDa protein	4.18	36.4	1.1309
1246	IPI00383792.1		PAK2	1.52	41.5	1.4247
1247	IPI00418184.1		WUGSC:H_NH0244E06.1 protein	2.01	59.2	1.4984
1248	IPI00874012.1		Extracellular signal-regulated kinase-2 splice variant	2.01	65.2	0.9812
1249	IPI00878310.1		82 kDa protein	2.31	35.9	1.3156
1250	IPI00413986.2		Ribosomal protein L1	2.25	62.7	0.5311
1251	IPI00472119.2		Uncharacterized protein ENSP00000343748	4.05	84.8	0.8247
1252	IPI00876842.1		PML-RAR protein	5.73	48.3	1.4043
1253	IPI00879160.1		14 kDa protein	2	84.4	0.9428
1254	IPI00878594.1		40 kDa protein	2.41	70	0.895
1255	IPI00178056.5		44 kDa protein	1.83	43.2	1.3731
1256	IPI00847300.1		Similar to Voltage-dependent anion-selective channel protein 1	1.4	52.2	0.5335
1257	IPI00878027.1		9 kDa protein	2.96	97.4	1.1414
1258	IPI00879359.1		28 kDa protein	6.01	64.5	0.9852
1259	IPI00879666.1		23 kDa protein	10.3	67.3	1.0755
1260	IPI00791157.1		16 kDa protein	1.68	90.4	0.9607
1261	IPI00176593.4		Uncharacterized protein ENSP00000380341	2.49	45.6	1.2005
1262	IPI00793723.1		Protein	2.08	29.7	1.1363
1263	IPI00180730.1		Similar to Elongation factor 1-alpha 1	3.8	64.3	0.8648
1264	IPI00174849.4		Tubulin beta-8 chain B	2.03	36	1.2601
1265	IPI00453476.2		Uncharacterized protein ENSP00000348237	2	59.1	0.7653
1266	IPI00880019.1		26 kDa protein	1.52	49.8	1.03
1267	IPI00856098.1		p180/ribosome receptor	8.02	83.4	1.3201
