# Supplementary material for: Functional Study of miR-27a in Human Hepatic Stellate Cells by Proteomic Analysis: Comprehensive View and a Role in Myogenic Tans-Differentiation
Source: PLoS One. 2014 Sep 29;9(9):e108351. doi: 10.1371/journal.pone.0108351 (PMC4180938; doi:10.1371/journal.pone.0108351)
Supplement: Table S4 — List of Proteins Up-or Down-regulated in LX2/miR-27a Compared with LX2/miR-neg. (XLS) [file pone.0108351.s006.xls]

## Sheet: Sheet1
Table S4 List of Proteins Up-or Down-regulated in LX2/miR-27a Compared with LX2/miR-neg
Proteins from LX2/miR-27a were labeled with heavy isotope (H) tagging and those from LX2/miR-neg were labeled with light isotope (L) tagging. Data were from two independent cICAT-based quantitative analyses. Only proteins with changes higher than 1.5 fold (i.e. H/L ≥ 1.5 or ≤ 0.6667) were listed. N/A, not available.
No	Accession	Gene symbol	Name	Score	% Cov	H/L	Location	Function
1	IPI00304922.1	LSMD1	Isoform 1 of LSM domain-containing protein 1	1.53	97.6	12.1912	unknown	other
2	IPI00163230.5	COPS6	COP9 signalosome complex subunit 6	1.05	34.9	6.9577	Nucleus	other
3	IPI00871695.1	DEK	48 kDa protein	1.56	70.5	4.8877	Nucleus	transcription regulator
4	IPI00031622.3	CHCHD6	Coiled-coil-helix-coiled-coil-helix domain-containing protein 6	2.04	85.5	3.5705	Cytoplasm	other
5	IPI00872163.1	ATP2A1	Similar to ATPase, Ca++ transporting, cardiac muscle, fast twitch 1 (Fragment)	0.92	50.6	3.25	Cytoplasm	transporter
6	IPI00641384.2	SEC16A	SEC16 homolog A	2.09	60.7	3.0693	Cytoplasm	phosphatase
7	IPI00014398.2	FHL1	Four and a half LIM domains 1 variant	2.04	32.1	2.5284	Cytoplasm	other
8	IPI00336047.5	MYO9B	Isoform Long of Myosin-IXb	2.02	32.7	2.3887	Cytoplasm	enzyme
9	IPI00178750.3	NIP30	NEFA-interacting nuclear protein NIP30	2.03	53.9	2.2462	N/A	N/A
10	IPI00215801.1	RBM39	Isoform 2 of RNA-binding protein 39	2.04	58.2	2.0987	Nucleus	transcription regulator
11	IPI00477962.3	UAP1L1	Isoform 1 of UDP-N-acetylhexosamine pyrophosphorylase-like protein 1	2.06	56.4	2.094	unknown	other
12	IPI00795769.1		52 kDa protein	2	54.1	2.0541	N/A	N/A
13	IPI00844425.1	C3orf10	Isoform 2 of Probable protein BRICK1	1.05	41.5	2.0215	unknown	other
14	IPI00855957.2	KHSRP	Isoform 2 of Far upstream element-binding protein 2	2.29	65.6	2.0065	Nucleus	enzyme
15	IPI00010882.3	DFFA	Isoform DFF45 of DNA fragmentation factor subunit alpha (Fragment)	2.01	58	2.0058	Nucleus	enzyme
16	IPI00183002.6	PPP1R12A	Isoform 1 of Protein phosphatase 1 regulatory subunit 12A	1.31	67.8	1.9959	Cytoplasm	phosphatase
17	IPI00872459.2	PRKAA1	Uncharacterized protein PRKAA1	2	38.1	1.9474	Cytoplasm	kinase
18	IPI00028122.1	PSIP1	Isoform 1 of PC4 and SFRS1-interacting protein	2	54.2	1.9394	Nucleus	other
19	IPI00297263.6	HEG1	Isoform 1 of Protein HEG homolog 1 precursor	2	40.9	1.9231	Plasma Membrane	other
20	IPI00419836.1	DCBLD2	Isoform 1 of Discoidin, CUB and LCCL domain-containing protein 2 precursor	2	46.3	1.874	Plasma Membrane	other
21	IPI00874175.1	UBE2G2	Ubiquitin carrier protein (Fragment)	2	9.1	1.8507	Cytoplasm	enzyme
22	IPI00007941.4	HEXIM1	Protein HEXIM1	0.86	33.4	1.8459	Nucleus	transcription regulator
23	IPI00167985.5	ZNF579	Zinc finger protein 579	2	76.3	1.8441	Nucleus	other
24	IPI00384967.3	ALDH1A3	Putative uncharacterized protein DKFZp686G1675 (Fragment)	2	51.2	1.8431	Cytoplasm	enzyme
25	IPI00296141.3	DPP7	Dipeptidyl-peptidase 2 precursor	1.22	31.1	1.8415	Cytoplasm	peptidase
26	IPI00024662.1	CBX5	Chromobox protein homolog 5	2.01	75.9	1.8359	Nucleus	transcription regulator
27	IPI00442894.3	TPM1	CDNA FLJ26372 fis, clone HRT06233	3.1	80.2	1.8151	Cytoplasm	other
28	IPI00465044.2	RCC2	Protein RCC2	2	31.8	1.7793	Nucleus	other
29	IPI00791117.1	TK1	29 kDa protein	2	39.3	1.7692	N/A	N/A
30	IPI00555857.1	SFRS5	CS0DF038YO05 variant (Fragment)	2.05	81	1.7597	Nucleus	other
31	IPI00297579.4	CBX3	Chromobox protein homolog 3	2.96	76	1.7487	Nucleus	transcription regulator
32	IPI00026957.1	WBP4	WW domain-binding protein 4	1.25	28.5	1.7331	Cytoplasm	other
33	IPI00853059.2	FUBP1	Isoform 2 of Far upstream element-binding protein 1	4.45	85.3	1.7293	Nucleus	transcription regulator
34	IPI00219097.4	HMGB2	High mobility group protein B2	6.47	92.3	1.7124	Nucleus	transcription regulator
35	IPI00396321.1	LRRC59	Leucine-rich repeat-containing protein 59	2	63.5	1.7094	Cytoplasm	other
36	IPI00034181.1	RBBP9	Isoform 1 of Retinoblastoma-binding protein 9	2	66.7	1.7084	Nucleus	other
37	IPI00014572.1	SPARC	SPARC precursor	2.04	26.7	1.7071	Extracellular Space	other
38	IPI00333014.3	C13orf3	Isoform 1 of Uncharacterized protein C13orf3	2.01	47.1	1.6993	Nucleus	other
39	IPI00013679.1	DUT	Isoform DUT-M of Deoxyuridine 5'-triphosphate nucleotidohydrolase, mitochondrial precursor	2.92	83.7	1.6977	Nucleus	enzyme
40	IPI00031517.1	MCM6	DNA replication licensing factor MCM6	2	42.3	1.6907	Nucleus	enzyme
41	IPI00398735.3	CNN2	calponin 2 isoform b	1.7	27	1.689	Cytoplasm	other
42	IPI00419258.4	HMGB1	High mobility group protein B1	2.18	74	1.6722	Nucleus	transcription regulator
43	IPI00848342.1	LTF	Lactotransferrin precursor	2.02	59.7	1.659	Extracellular Space	peptidase
44	IPI00013991.1	TPM2	Isoform 1 of Tropomyosin beta chain	3.1	94.7	1.6519	Cytoplasm	other
45	IPI00552639.2	EIF4G1	Isoform 1 of Eukaryotic translation initiation factor 4 gamma 1	1.16	56.6	1.6356	Cytoplasm	translation regulator
46	IPI00101968.3	DBNL	Isoform 3 of Drebrin-like protein	4	72	1.6175	Cytoplasm	other
47	IPI00002135.1	TACC3	Transforming acidic coiled-coil-containing protein 3	2.01	49.4	1.6166	Nucleus	other
48	IPI00026087.1	BANF1	Barrier-to-autointegration factor	4.01	84.3	1.6141	Nucleus	other
49	IPI00871988.1	SFXN3	Uncharacterized protein SFXN3	0.93	11.1	1.6101	Cytoplasm	transporter
50	IPI00604620.3	NCL	NCL Isoform 1 of Nucleolin	2.04	78.5	1.6097	Nucleus	other
51	IPI00215884.4	SFRS1	Isoform ASF-1 of Splicing factor, arginine/serine-rich 1	1.52	99.2	1.5994	Nucleus	other
52	IPI00163608.1	PARD3	Isoform 5 of Partitioning-defective 3 homolog	1.7	68.2	1.5964	Plasma Membrane	other
53	IPI00093057.6	CPOX	Coproporphyrinogen III oxidase, mitochondrial precursor	0.77	55.7	1.5958	Cytoplasm	enzyme
54	IPI00220278.5	MYL9	Myosin regulatory light chain 2, smooth muscle isoform	10.02	75	1.591	Cytoplasm	other
55	IPI00894202.1	C2orf30	chromosome 2 open reading frame 30 isoform 2	2	35.2	1.5903	Extracellular Space	other
56	IPI00290461.3	EIF3J	Eukaryotic translation initiation factor 3 subunit J	2	39.5	1.5853	Cytoplasm	translation regulator
57	IPI00011675.1	SP100	Isoform Sp100-HMG of Nuclear autoantigen Sp-100	2.07	37.7	1.5817	Nucleus	transcription regulator
58	IPI00103925.2	IRGQ	Immunity-related GTPase family Q protein	2	69.7	1.5803	unknown	other
59	IPI00303402.7	RNUXA	RNA U small nuclear RNA export adapter protein	4	78.7	1.5796	Cytoplasm	other
60	IPI00006932.3	LUC7L2	Isoform 1 of Putative RNA-binding protein Luc7-like 2	4	72.7	1.5778	unknown	other
61	IPI00643317.3	HMGB3	21 kDa protein	2.61	91	1.5751	Nucleus	other
62	IPI00807702.1	TNIP1	NEF-associated factor 1	2.03	62.9	1.5713	Nucleus	other
63	IPI00328113.2	FBN1	Fibrillin-1 precursor	12.18	23.2	1.5611	Extracellular Space	other
64	IPI00478231.2	RHOA	Transforming protein RhoA precursor	1.15	43.5	1.5511	Cytoplasm	enzyme
65	IPI00449201.2	ATG3	Isoform 2 of Autophagy-related protein 3	2	33.8	1.5491	Cytoplasm	enzyme
66	IPI00010676.1	PLAUR	Isoform 1 of Urokinase plasminogen activator surface receptor precursor	2.11	36.7	1.5458	Plasma Membrane	transmembrane receptor
67	IPI00021417.3	SART1	U4/U6.U5 tri-snRNP-associated protein 1	1.52	67.9	1.5333	Nucleus	other
68	IPI00006904.1	AVEN	Cell death regulator Aven	2.16	73.8	1.5283	Cytoplasm	other
69	IPI00550308.1	RBM12	RNA-binding protein 12	2.01	36.1	1.5255	Nucleus	other
70	IPI00472879.3		Novel protein similar to Pre-B cell enhancing factor	2.57	51.9	1.5245	N/A	N/A
71	IPI00647163.1	TCEAL4	Isoform 2 of Transcription elongation factor A protein-like 4	2	71.2	1.5207	unknown	other
72	IPI00013832.3	GATC	GatC-like protein	1.1	90.4	1.5144	Nucleus	enzyme
73	IPI00893062.1	XRCC6	X-ray repair complementing defective repair in Chinese hamster cells 6	2.07	32.7	1.511	Nucleus	enzyme
74	IPI00219420.3	SMC3	Structural maintenance of chromosomes protein 3	2.03	40.1	1.5081	Nucleus	other
75	IPI00646493.1	COPA	coatomer protein complex, subunit alpha isoform 1	1.4	37.5	0.6641	Cytoplasm	transporter
76	IPI00029557.3	GRPEL1	GrpE protein homolog 1, mitochondrial precursor	1.4	50.2	0.6625	Cytoplasm	other
77	IPI00456969.1	DYNC1H1	Cytoplasmic dynein 1 heavy chain 1	3.56	48.2	0.6607	Cytoplasm	peptidase
78	IPI00021290.5	ACLY	ATP-citrate synthase	2.01	46.4	0.6597	Cytoplasm	enzyme
79	IPI00217143.3	SDHA	57 kDa protein	2.01	62.5	0.6594	Cytoplasm	enzyme
80	IPI00788802.1	TKT	Transketolase variant (Fragment)	2.01	32.7	0.6588	N/A	N/A
81	IPI00791106.2	SCAMP4	Isoform 3 of Secretory carrier-associated membrane protein 4	0.72	18.9	0.6565	Cytoplasm	other
82	IPI00738381.2	EEF1G	Elongation factor 1-gamma	2.1	54.2	0.6504	N/A	N/A
83	IPI00022334.1	OAT	Ornithine aminotransferase, mitochondrial precursor	2.03	56.9	0.6457	Cytoplasm	enzyme
84	IPI00008034.1	RAB23	Ras-related protein Rab-23	2	40.9	0.6407	Cytoplasm	enzyme
85	IPI00869040.1	NUBP1	Isoform 2 of Nucleotide-binding protein 1	2	20.4	0.6392	Cytoplasm	other
86	IPI00060287.3	C3orf31	MMP37-like protein, mitochondrial precursor	2	58.9	0.638	Cytoplasm	other
87	IPI00219156.7	RPL30	60S ribosomal protein L30	2	40.9	0.637	Cytoplasm	other
88	IPI00871932.1	SPTBN1	276 kDa protein	2.02	47.7	0.6351	Plasma Membrane	other
89	IPI00394837.2	RAC1	ras-related C3 botulinum toxin substrate 1 isoform Rac1c	2	35.8	0.6298	Plasma Membrane	enzyme
90	IPI00025091.3	RPS11	40S ribosomal protein S11	2	57.6	0.6222	Cytoplasm	other
91	IPI00031008.1	TNC	Isoform 1 of Tenascin precursor	4.95	39.3	0.6217	Extracellular Space	other
92	IPI00012887.1	CTSL1	Cathepsin L1 precursor	2	38.4	0.6208	Cytoplasm	peptidase
93	IPI00554521.2	FTH1	Ferritin heavy chain	2.06	41	0.6172	Cytoplasm	enzyme
94	IPI00219029.3	GOT1	Aspartate aminotransferase, cytoplasmic	0.77	27.4	0.6165	Cytoplasm	enzyme
95	IPI00295386.7	CBR1	Carbonyl reductase [NADPH] 1	2	80.5	0.6148	Cytoplasm	enzyme
96	IPI00289159.3	GLS	Isoform KGA of Glutaminase kidney isoform, mitochondrial precursor	2.64	41.9	0.6137	Cytoplasm	enzyme
97	IPI00215888.4	SRP72	Signal recognition particle 72 kDa protein	2	69.3	0.6129	Nucleus	kinase
98	IPI00169285.5	P76	Putative phospholipase B-like 2 precursor	1.4	34	0.612	Extracellular Space	other
99	IPI00847689.1	HTATIP2	HIV-1 Tat interactive protein 2, 30kDa isoform a	2	37.3	0.6114	Nucleus	transcription regulator
100	IPI00017730.1	SMAD5	Mothers against decapentaplegic homolog 5	2.01	38.3	0.6113	Nucleus	transcription regulator
101	IPI00219078.5	ATP2A2	Isoform SERCA2B of Sarcoplasmic/endoplasmic reticulum calcium ATPase 2	0.85	44.1	0.6095	Cytoplasm	transporter
102	IPI00738655.2	LOC653781	similar to protein expressed in prostate, ovary, testis, and placenta 2	2.34	55	0.6075	unknown	other
103	IPI00873294.1	BLMH	61 kDa protein	2.15	55.7	0.6072	Cytoplasm	peptidase
104	IPI00010277.1	TNFRSF12A	Isoform 1 of Tumor necrosis factor receptor superfamily member 12A precursor	2	68.2	0.6016	Plasma Membrane	other
105	IPI00550382.2	SLC29A1	Equilibrative nucleoside transporter 1	2	30.5	0.5941	Plasma Membrane	transporter
106	IPI00022881.1	CLTCL1	Isoform 1 of Clathrin heavy chain 2	1.1	27.7	0.5929	Plasma Membrane	other
107	IPI00827508.2	RPL10A	25 kDa protein	1.1	79	0.5912	Nucleus	other
108	IPI00218466.6	SEC61A1	Isoform 1 of Protein transport protein Sec61 subunit alpha isoform 1	2	35.1	0.5849	Cytoplasm	transporter
109	IPI00418262.4	ALDOC	Fructose-bisphosphate aldolase C	0.78	63.5	0.5835	Cytoplasm	enzyme
110	IPI00645078.1	UBA1	Ubiquitin-like modifier-activating enzyme 1	2	53.2	0.5802	Cytoplasm	enzyme
111	IPI00419979.3	PAK2	Serine/threonine-protein kinase PAK 2	2.46	39.4	0.5688	N/A	N/A
112	IPI00845263.1	FN1	fibronectin 1 isoform 2 preproprotein	16.63	59.5	0.5669	Extracellular Space	enzyme
113	IPI00328181.1	TCIRG1	T-cell, immune regulator 1 isoform a	2.02	33.4	0.5663	Plasma Membrane	enzyme
114	IPI00376317.4	EDC4	Isoform 1 of Enhancer of mRNA-decapping protein 4	2.18	35.1	0.5609	Cytoplasm	other
115	IPI00788011.2	LOC728622	similar to S-phase kinase-associated protein 1A	0.92	72.2	0.5591	N/A	N/A
116	IPI00019568.1	F2	Prothrombin precursor (Fragment)	2.01	33.6	0.552	Extracellular Space	peptidase
117	IPI00643196.1	PFKP	Phosphofructokinase, platelet	4	56.7	0.5484	Cytoplasm	kinase
118	IPI00844394.1	CYR61	42 kDa protein	4.06	25.9	0.5468	N/A	N/A
119	IPI00411453.3	AP3D1	Isoform 1 of AP-3 complex subunit delta-1	2	36.1	0.5462	Cytoplasm	transporter
120	IPI00872386.1	BCAR1	Breast cancer anti-estrogen resistance protein 1	2	41.8	0.5436	Plasma Membrane	other
121	IPI00291136.4	COL6A1	Collagen alpha-1(VI) chain precursor	2.01	55.3	0.5397	Extracellular Space	other
122	IPI00019903.1	CCDC44	Coiled-coil domain-containing protein 44	0.82	39.4	0.5392	Cytoplasm	other
123	IPI00888100.1	LOC390956	similar to peptidylprolyl isomerase A-like	1.05	40	0.5376	N/A	N/A
124	IPI00011285.1	CAPN1	Calpain-1 catalytic subunit	2	28.3	0.5367	Cytoplasm	peptidase
125	IPI00007117.1	SERPINB2	Plasminogen activator inhibitor 2 precursor	2.94	63.1	0.5357	Extracellular Space	other
126	IPI00847300.1		Similar to Voltage-dependent anion-selective channel protein 1	1.4	52.2	0.5335	N/A	N/A
127	IPI00413986.2		Ribosomal protein L1	2.25	62.7	0.5311	N/A	N/A
128	IPI00178314.1	STXBP6	Isoform 1 of Syntaxin-binding protein 6	2	74.3	0.5278	Cytoplasm	other
129	IPI00291006.1	MDH2	Malate dehydrogenase, mitochondrial precursor	4.99	71	0.5272	Cytoplasm	enzyme
130	IPI00607861.2	H6PD	GDH/6PGL endoplasmic bifunctional protein precursor	2	33.9	0.5198	Cytoplasm	enzyme
131	IPI00061525.3	GNPNAT1	Glucosamine 6-phosphate N-acetyltransferase	2	19.6	0.5175	Cytoplasm	enzyme
132	IPI00872430.1	RPS8	25 kDa protein	1.92	90.8	0.5161	N/A	N/A
133	IPI00888597.1	LOC100129762	similar to KIAA0367	0.98	29.3	0.5103	N/A	N/A
134	IPI00419273.5	CUL4A	Isoform 1 of Cullin-4A	1.23	24.6	0.505	Nucleus	other
135	IPI00737530.1	LOC653888	similar to p41-Arc	2	38.6	0.4929	N/A	N/A
136	IPI00790739.1	ACO2	Aconitase 2, mitochondrial	2	50.7	0.4723	Cytoplasm	enzyme
137	IPI00026530.4	LMAN1	Protein ERGIC-53 precursor	2.01	69	0.4662	Cytoplasm	other
138	IPI00009198.3	TFPI2	Tissue factor pathway inhibitor 2 precursor	1.2	20.4	0.4616	Extracellular Space	other
139	IPI00146935.4	DNM1L	Isoform 1 of Dynamin-1-like protein	2	80	0.4586	Cytoplasm	enzyme
140	IPI00022793.5	HADHB	Trifunctional enzyme subunit beta, mitochondrial precursor	2.01	29.5	0.4545	Cytoplasm	enzyme
141	IPI00026612.1	PPM1B	Isoform Beta-1 of Protein phosphatase 1B	1.24	33.6	0.4537	Cytoplasm	phosphatase
142	IPI00062037.1	DYNLL2	Dynein light chain 2, cytoplasmic	2	48.3	0.4487	Cytoplasm	other
143	IPI00746782.1	MPST	3-mercaptopyruvate sulfurtransferase variant (Fragment)	2	61.1	0.4171	Cytoplasm	enzyme
144	IPI00384428.3	BPHL	Isoform 1 of Valacyclovir hydrolase precursor	2	68.4	0.4093	Cytoplasm	enzyme
145	IPI00218803.2	FBLN1	Isoform B of Fibulin-1 precursor	2.64	28.2	0.4012	Extracellular Space	other
146	IPI00871372.1	HECTD1	HECT domain containing 1	1.16	37.4	0.3967	unknown	enzyme
147	IPI00007676.3	HSD17B12	Estradiol 17-beta-dehydrogenase 12	2	64.7	0.3966	Cytoplasm	enzyme
148	IPI00219077.4	LTA4H	Isoform 1 of Leukotriene A-4 hydrolase	3.53	41.6	0.3066	Cytoplasm	enzyme
149	IPI00296099.6	THBS1	Thrombospondin-1 precursor	1.45	36.1	0.2069	Extracellular Space	other
